# Supplementary material for: 2-[3-(1H-Benzimidazol-2-yl)prop­yl]-1H-benzimidazol-3-ium 3,5-dicarb­oxy­benzoate–benzene-1,3,5-tricarb­oxy­lic acid–water (1/1/1)
Source: Acta Crystallogr Sect E Struct Rep Online. 2010 Oct 9;66(Pt 11):o2731. doi: 10.1107/S1600536810039139 (PMC3009361; doi:10.1107/S1600536810039139)
Supplement: Supplementary file 1 [file e-66-o2731-sup1.cif]

##############################################################################
###                                                                        ###
###        Electronic paper (Acta Crystallographica Section E)             ###
###                                                                        ###
##############################################################################
#                                                                            #
# This CIF contains the data in a paper accepted for publication in Acta     #
# Crystallographica Section E. It conforms to the requirements of Notes      #
# for Authors for Section E, and has been peer reviewed under the auspices   #
# of the IUCr Commission on Journals.                                        #
#                                                                            #
# Full details of the Crystallographic Information File format               #
# are given in the paper "The Crystallographic Information File (CIF):       #
# a New Standard Archive File for Crystallography" by S. R. Hall, F. H.      #
# Allen and I. D. Brown [Acta Cryst. (1991), A47, 655-685].                  #
#                                                                            #
# The current version of the core CIF dictionary is obtainable from          #
# ftp://ftp.iucr.org/pub/cif_core.dic. The current version number is 2.4.    #
#                                                                            #
# Software is freely available for graphical display of the structure(s) in  #
# this CIF.  For information consult the CIF home page http://www.iucr.org/  #
# cif/home.html                                                              #
#                                                                            #
# This file may be used for bona fide research purposes within the           #
# scientific community so long as proper attribution is given to the journal # 
# article from which it was obtained.                                        #
#                                                                            #
##############################################################################
                                             
data_I
_audit_creation_method     SHELXL-97
_chemical_name_systematic
;
2-[1-(1<i>H</i>-Benzimidazol-2-yl)propyl]-1<i>H</i>-benzimidazol-3-ium
3,5-dicarboxybenzoate--benzene-1,3,5-tricarboxylic acid--water (1/1/1)
;
_chemical_name_common     ?
_chemical_formula_moiety     'C35 H30 N4 O13'
_chemical_formula_sum     'C35 H30 N4 O13'
_chemical_formula_iupac     'C17 H17 N4 + , C9 H5 O6 -, C9 H6 O6 , H2 O'
_chemical_formula_weight     714.63
_chemical_melting_point     ?
_symmetry_cell_setting     triclinic
_symmetry_space_group_name_H-M     'P -1'
loop_
    _symmetry_equiv_pos_as_xyz
    'x, y, z'
    '-x, -y, -z'
_cell_length_a     8.7711(3)
_cell_length_b     10.8389(6)
_cell_length_c     17.2999(9)
_cell_angle_alpha     81.520(5)
_cell_angle_beta     84.131(4)
_cell_angle_gamma     86.998(4)
_cell_volume     1617.02(13)
_cell_formula_units_Z     2
_cell_measurement_reflns_used     165
_cell_measurement_theta_min     2.83
_cell_measurement_theta_max     23.55
_cell_measurement_temperature     293(2)
_exptl_crystal_description     block
_exptl_crystal_colour     colorless
_exptl_crystal_size_max     0.4
_exptl_crystal_size_mid     0.32
_exptl_crystal_size_min     0.2
_exptl_crystal_density_diffrn     1.468
_exptl_crystal_density_meas     ?
_exptl_crystal_density_method     'not measured'
_exptl_crystal_F_000     744
_exptl_absorpt_coefficient_mu     0.114
_exptl_absorpt_correction_type     multi-scan
_exptl_absorpt_process_details     '(SADABS; Sheldrick, 1996)'
_exptl_absorpt_correction_T_min     0.957
_exptl_absorpt_correction_T_max     0.977
_exptl_special_details
;
;
_diffrn_ambient_temperature     293(2)
_diffrn_radiation_type     MoK\a
_diffrn_radiation_wavelength     0.71073
_diffrn_radiation_source     'fine-focus sealed tube'
_diffrn_radiation_monochromator     graphite
_diffrn_measurement_device_type     'Bruker APEX CCD area-detector'
_diffrn_measurement_method     '\f and \w scans'
_diffrn_detector_area_resol_mean     ?
_diffrn_reflns_number     9922
_diffrn_reflns_av_R_equivalents     0.0228
_diffrn_reflns_av_sigmaI/netI     0.0479
_diffrn_reflns_theta_min     3.26
_diffrn_reflns_theta_max     25.00
_diffrn_reflns_theta_full     25.00
_diffrn_measured_fraction_theta_max     0.994
_diffrn_measured_fraction_theta_full     0.994
_diffrn_reflns_limit_h_min     -10
_diffrn_reflns_limit_h_max     9
_diffrn_reflns_limit_k_min     -12
_diffrn_reflns_limit_k_max     12
_diffrn_reflns_limit_l_min     -20
_diffrn_reflns_limit_l_max     20
_diffrn_standards_number     0
_diffrn_standards_interval_count     0
_diffrn_standards_interval_time     0
_diffrn_standards_decay_%     ?
_refine_special_details
;
Refinement of <i>F</i>^2^ against ALL reflections. The weighted <i>R</i>-factor
<i>wR</i> and goodness of fit <i>S</i> are based on <i>F</i>^2^, conventional
<i>R</i>-factors <i>R</i> are based on <i>F</i>, with <i>F</i> set to zero for
negative <i>F</i>^2^. The threshold expression of <i>F</i>^2^ >
\s(<i>F</i>^2^) is used only for calculating <i>R</i>-factors(gt) <i>etc</i>.
and is not relevant to the choice of reflections for refinement.
<i>R</i>-factors based on <i>F</i>^2^ are statistically about twice as large
as those based on <i>F</i>, and <i>R</i>- factors based on ALL data will be
even larger.
;
_reflns_number_total     5657
_reflns_number_gt     3630
_reflns_threshold_expression     I>2\s(I)
_refine_ls_structure_factor_coef     Fsqd
_refine_ls_matrix_type     full
_refine_ls_R_factor_all     0.0670
_refine_ls_R_factor_gt     0.0385
_refine_ls_wR_factor_gt     0.0768
_refine_ls_wR_factor_ref     0.0806
_refine_ls_goodness_of_fit_ref     1.070
_refine_ls_restrained_S_all     1.070
_refine_ls_number_reflns     5657
_refine_ls_number_parameters     469
_refine_ls_number_restraints     3
_refine_ls_hydrogen_treatment     constr
_refine_ls_weighting_scheme     calc
_refine_ls_weighting_details
         'calc w=1/[\s^2^(Fo^2^)+(0.0349P)^2^+0.0000P] where P=(Fo^2^+2Fc^2^)/3'
_atom_sites_solution_hydrogens     geom
_atom_sites_solution_primary     direct
_atom_sites_solution_secondary     difmap
_refine_ls_shift/su_max     0.000
_refine_ls_shift/su_mean     0.000
_refine_diff_density_max     0.278
_refine_diff_density_min     -0.223
_refine_ls_extinction_method     none
_refine_ls_extinction_coef     ?
loop_
    _atom_type_symbol
    _atom_type_description
    _atom_type_scat_dispersion_real
    _atom_type_scat_dispersion_imag
    _atom_type_scat_source
    'C' 'C' 0.0033 0.0016
                         'International Tables Vol C Tables 4.2.6.8 and 6.1.1.4'
    'H' 'H' 0.0000 0.0000
                         'International Tables Vol C Tables 4.2.6.8 and 6.1.1.4'
    'N' 'N' 0.0061 0.0033
                         'International Tables Vol C Tables 4.2.6.8 and 6.1.1.4'
    'O' 'O' 0.0106 0.0060
                         'International Tables Vol C Tables 4.2.6.8 and 6.1.1.4'
_computing_data_collection     'SMART (Bruker, 2005)'
_computing_cell_refinement     'SAINT (Bruker, 2005)'
_computing_data_reduction     'SAINT (Bruker, 2005)'
_computing_structure_solution     'SHELXS97 (Sheldrick, 2008)'
_computing_structure_refinement     'SHELXL97 (Sheldrick, 2008)'
_computing_molecular_graphics     'SHELXTL-Plus (Sheldrick, 2008)'
_computing_publication_material     'SHELXL97 (Sheldrick, 2008)'
loop_
    _atom_site_type_symbol
    _atom_site_label
    _atom_site_fract_x
    _atom_site_fract_y
    _atom_site_fract_z
    _atom_site_U_iso_or_equiv
    _atom_site_adp_type
    _atom_site_calc_flag
    _atom_site_refinement_flags
    _atom_site_occupancy
    _atom_site_disorder_assembly
    _atom_site_disorder_group
    C C1 0.9366(2) 0.70532(19) 0.12984(12) 0.0472(5) Uani d . 1 . .
    H H221 0.8725 0.6395 0.1302 0.057 Uiso calc R 1 . .
    C C2 0.9969(2) 0.7728(2) 0.06116(13) 0.0597(6) Uani d . 1 . .
    H H222 0.9733 0.7522 0.0136 0.072 Uiso calc R 1 . .
    C C3 1.0926(2) 0.8712(2) 0.06101(13) 0.0651(7) Uani d . 1 . .
    H H223 1.1301 0.9150 0.0131 0.078 Uiso calc R 1 . .
    C C4 1.1335(2) 0.9060(2) 0.12862(13) 0.0542(6) Uani d . 1 . .
    H H224 1.1979 0.9716 0.1281 0.065 Uiso calc R 1 . .
    C C5 1.07310(18) 0.83745(17) 0.19804(11) 0.0372(5) Uani d . 1 . .
    C C6 0.97641(18) 0.74056(16) 0.19828(11) 0.0341(4) Uani d . 1 . .
    C C7 0.99913(18) 0.76278(17) 0.32189(11) 0.0355(4) Uani d . 1 . .
    C C8 0.9711(2) 0.74754(18) 0.40866(11) 0.0433(5) Uani d . 1 . .
    H H8A 1.0687 0.7459 0.4307 0.052 Uiso calc R 1 . .
    H H8B 0.9248 0.6679 0.4271 0.052 Uiso calc R 1 . .
    C C9 0.8672(2) 0.85092(18) 0.43867(11) 0.0428(5) Uani d . 1 . .
    H H9A 0.9056 0.9307 0.4135 0.051 Uiso calc R 1 . .
    H H9B 0.8744 0.8465 0.4946 0.051 Uiso calc R 1 . .
    C C10 0.6983(2) 0.8473(2) 0.42501(10) 0.0458(5) Uani d . 1 . .
    H H10A 0.6598 0.7672 0.4496 0.055 Uiso calc R 1 . .
    H H10B 0.6412 0.9114 0.4508 0.055 Uiso calc R 1 . .
    C C11 0.66781(17) 0.86607(16) 0.34136(10) 0.0325(4) Uani d . 1 . .
    C C12 0.57954(18) 0.83069(16) 0.23153(10) 0.0332(4) Uani d . 1 . .
    C C13 0.5143(2) 0.7843(2) 0.17270(12) 0.0523(6) Uani d . 1 . .
    H H13 0.4556 0.7137 0.1832 0.063 Uiso calc R 1 . .
    C C14 0.5407(2) 0.8473(2) 0.09827(13) 0.0579(6) Uani d . 1 . .
    H H14 0.4997 0.8184 0.0571 0.069 Uiso calc R 1 . .
    C C15 0.6273(2) 0.9538(2) 0.08258(11) 0.0501(5) Uani d . 1 . .
    H H15 0.6404 0.9955 0.0315 0.060 Uiso calc R 1 . .
    C C16 0.69382(19) 0.99856(17) 0.14092(10) 0.0376(5) Uani d . 1 . .
    H H16 0.7530 1.0689 0.1302 0.045 Uiso calc R 1 . .
    C C17 0.66929(17) 0.93482(15) 0.21629(10) 0.0278(4) Uani d . 1 . .
    C C18 0.46437(16) 0.20168(15) 0.29690(9) 0.0248(4) Uani d . 1 . .
    C C19 0.49709(17) 0.24146(15) 0.21723(9) 0.0283(4) Uani d . 1 . .
    H H19 0.4573 0.2003 0.1807 0.034 Uiso calc R 1 . .
    C C20 0.58961(18) 0.34311(16) 0.19206(9) 0.0295(4) Uani d . 1 . .
    C C21 0.64414(18) 0.40664(16) 0.24701(9) 0.0303(4) Uani d . 1 . .
    H H21 0.7039 0.4756 0.2300 0.036 Uiso calc R 1 . .
    C C22 0.61089(17) 0.36895(15) 0.32672(9) 0.0260(4) Uani d . 1 . .
    C C23 0.52217(17) 0.26558(15) 0.35086(9) 0.0273(4) Uani d . 1 . .
    H H23 0.5009 0.2384 0.4042 0.033 Uiso calc R 1 . .
    C C24 0.37076(18) 0.08932(16) 0.32472(10) 0.0288(4) Uani d . 1 . .
    C C25 0.6362(2) 0.38696(18) 0.10842(10) 0.0380(5) Uani d . 1 . .
    C C26 0.67101(18) 0.43956(16) 0.38498(10) 0.0298(4) Uani d . 1 . .
    C C27 0.18279(17) 0.44108(16) 0.18951(9) 0.0294(4) Uani d . 1 . .
    C C28 0.08562(18) 0.34199(16) 0.21251(10) 0.0315(4) Uani d . 1 . .
    H H28 0.0461 0.3032 0.1748 0.038 Uiso calc R 1 . .
    C C29 0.04780(17) 0.30111(15) 0.29153(9) 0.0278(4) Uani d . 1 . .
    C C30 0.10540(17) 0.36020(15) 0.34742(9) 0.0282(4) Uani d . 1 . .
    H H30 0.0790 0.3333 0.4004 0.034 Uiso calc R 1 . .
    C C31 0.20262(17) 0.45961(15) 0.32504(9) 0.0248(4) Uani d . 1 . .
    C C32 0.23957(17) 0.49858(15) 0.24616(10) 0.0294(4) Uani d . 1 . .
    H H32 0.3041 0.5650 0.2307 0.035 Uiso calc R 1 . .
    C C33 0.2313(2) 0.48724(17) 0.10617(10) 0.0380(5) Uani d . 1 . .
    C C34 -0.05308(18) 0.19177(16) 0.31858(10) 0.0325(4) Uani d . 1 . .
    C C35 0.27119(17) 0.52423(16) 0.38307(10) 0.0287(4) Uani d . 1 . .
    N N1 0.93470(15) 0.69651(13) 0.27654(8) 0.0348(4) Uani d . 1 . .
    H H1A 0.8758 0.6353 0.2931 0.042 Uiso calc R 1 . .
    N N2 1.08535(15) 0.84712(14) 0.27610(9) 0.0402(4) Uani d . 1 . .
    H H2A 1.1402 0.8996 0.2925 0.048 Uiso calc R 1 . .
    N N3 0.72286(14) 0.95552(13) 0.28622(8) 0.0305(3) Uani d . 1 . .
    N N4 0.57988(15) 0.79119(14) 0.31099(9) 0.0375(4) Uani d . 1 . .
    H H4A 0.5316 0.7288 0.3369 0.045 Uiso calc R 1 . .
    O O1 0.16654(16) 0.43594(14) 0.05506(7) 0.0646(5) Uani d . 1 . .
    H H1 0.1992 0.4662 0.0106 0.097 Uiso calc R 1 . .
    O O2 0.32635(14) 0.56827(13) 0.08772(7) 0.0491(4) Uani d . 1 . .
    O O3 0.34628(14) 0.61690(12) 0.36169(7) 0.0446(3) Uani d . 1 . .
    O O4 0.24293(14) 0.47490(11) 0.45530(7) 0.0460(4) Uani d . 1 . .
    H H4 0.2837 0.5149 0.4837 0.069 Uiso calc R 1 . .
    O O5 -0.08461(16) 0.15746(13) 0.38823(7) 0.0574(4) Uani d . 1 . .
    O O6 -0.09809(13) 0.14016(12) 0.26303(7) 0.0464(4) Uani d . 1 . .
    H H6 -0.1521 0.0816 0.2819 0.070 Uiso calc R 1 . .
    O O7 0.37661(14) 0.05198(12) 0.40002(7) 0.0461(4) Uani d . 1 . .
    H H7 0.3245 -0.0096 0.4136 0.069 Uiso calc R 1 . .
    O O8 0.30023(13) 0.03803(12) 0.28260(7) 0.0425(3) Uani d . 1 . .
    O O9 0.57854(15) 0.32907(13) 0.05788(7) 0.0555(4) Uani d . 1 . .
    H H9 0.6104 0.3591 0.0132 0.083 Uiso calc R 1 . .
    O O10 0.72506(17) 0.47175(14) 0.08869(7) 0.0657(5) Uani d . 1 . .
    O O11 0.74251(14) 0.53540(12) 0.36033(7) 0.0474(4) Uani d . 1 . .
    O O12 0.64331(14) 0.39760(11) 0.45685(7) 0.0428(3) Uani d . 1 . .
    O O1W 0.27197(15) 0.84782(13) 0.47477(8) 0.0601(4) Uani d D 1 . .
    H H2 0.2094 0.8558 0.5152 0.090 Uiso d RD 1 . .
    H H3 0.3126 0.7750 0.4838 0.090 Uiso d RD 1 . .
loop_
    _atom_site_aniso_label
    _atom_site_aniso_U_11
    _atom_site_aniso_U_22
    _atom_site_aniso_U_33
    _atom_site_aniso_U_12
    _atom_site_aniso_U_13
    _atom_site_aniso_U_23
    C1 0.0492(11) 0.0476(13) 0.0471(13) -0.0132(10) 0.0003(10) -0.0137(11)
    C2 0.0618(13) 0.0745(17) 0.0432(13) -0.0145(12) 0.0032(11) -0.0119(12)
    C3 0.0638(14) 0.0800(19) 0.0451(14) -0.0162(13) 0.0106(12) 0.0061(13)
    C4 0.0456(12) 0.0538(15) 0.0588(15) -0.0215(10) 0.0096(11) 0.0035(12)
    C5 0.0306(9) 0.0390(12) 0.0417(12) -0.0072(8) -0.0007(8) -0.0050(9)
    C6 0.0307(9) 0.0310(11) 0.0399(11) -0.0049(8) 0.0011(8) -0.0046(9)
    C7 0.0315(9) 0.0315(11) 0.0436(12) -0.0020(8) -0.0067(9) -0.0036(9)
    C8 0.0480(11) 0.0414(12) 0.0416(12) -0.0058(9) -0.0133(9) -0.0020(10)
    C9 0.0619(12) 0.0398(12) 0.0281(10) -0.0050(9) -0.0125(9) -0.0035(9)
    C10 0.0516(12) 0.0543(14) 0.0297(11) -0.0072(10) 0.0017(9) -0.0022(10)
    C11 0.0299(9) 0.0319(11) 0.0340(10) -0.0047(8) 0.0019(8) -0.0018(9)
    C12 0.0310(9) 0.0316(11) 0.0363(11) -0.0096(8) -0.0026(8) -0.0001(9)
    C13 0.0524(12) 0.0532(14) 0.0553(14) -0.0302(10) -0.0108(11) -0.0065(12)
    C14 0.0576(13) 0.0755(17) 0.0466(14) -0.0257(12) -0.0172(11) -0.0122(12)
    C15 0.0509(11) 0.0655(15) 0.0343(11) -0.0164(11) -0.0110(10) 0.0019(11)
    C16 0.0383(10) 0.0351(11) 0.0385(11) -0.0128(8) -0.0038(9) 0.0022(9)
    C17 0.0280(9) 0.0264(10) 0.0296(10) -0.0052(7) -0.0048(8) -0.0030(8)
    C18 0.0283(9) 0.0249(10) 0.0211(9) -0.0041(7) -0.0012(7) -0.0029(7)
    C19 0.0336(9) 0.0290(10) 0.0243(10) -0.0061(7) -0.0041(7) -0.0080(8)
    C20 0.0372(9) 0.0306(10) 0.0208(9) -0.0097(8) -0.0005(8) -0.0026(8)
    C21 0.0360(9) 0.0295(10) 0.0251(10) -0.0127(8) -0.0005(8) -0.0007(8)
    C22 0.0310(9) 0.0263(10) 0.0213(9) -0.0068(7) -0.0019(7) -0.0033(8)
    C23 0.0334(9) 0.0280(10) 0.0203(9) -0.0058(7) -0.0021(7) -0.0017(8)
    C24 0.0326(9) 0.0288(10) 0.0251(10) -0.0064(8) 0.0020(8) -0.0058(8)
    C25 0.0524(11) 0.0419(12) 0.0214(10) -0.0198(9) -0.0023(9) -0.0046(9)
    C26 0.0371(9) 0.0282(11) 0.0249(10) -0.0097(8) -0.0030(8) -0.0036(8)
    C27 0.0352(9) 0.0312(11) 0.0215(9) -0.0090(8) -0.0015(8) -0.0009(8)
    C28 0.0362(9) 0.0338(11) 0.0262(10) -0.0100(8) -0.0049(8) -0.0061(8)
    C29 0.0314(9) 0.0278(10) 0.0240(9) -0.0078(7) -0.0036(7) -0.0005(8)
    C30 0.0335(9) 0.0283(10) 0.0219(9) -0.0067(7) -0.0011(7) 0.0003(8)
    C31 0.0289(8) 0.0228(10) 0.0229(9) -0.0049(7) -0.0030(7) -0.0026(7)
    C32 0.0348(9) 0.0261(10) 0.0267(10) -0.0121(8) -0.0005(8) 0.0008(8)
    C33 0.0493(11) 0.0399(12) 0.0260(10) -0.0186(9) 0.0004(9) -0.0050(9)
    C34 0.0348(10) 0.0315(11) 0.0327(12) -0.0121(8) -0.0051(8) -0.0041(9)
    C35 0.0325(9) 0.0283(10) 0.0252(10) -0.0069(8) -0.0006(8) -0.0029(8)
    N1 0.0359(8) 0.0276(9) 0.0409(10) -0.0117(7) -0.0010(7) -0.0031(7)
    N2 0.0348(8) 0.0367(10) 0.0515(11) -0.0159(7) -0.0061(7) -0.0071(8)
    N3 0.0339(8) 0.0300(9) 0.0275(8) -0.0087(6) -0.0005(6) -0.0022(7)
    N4 0.0376(8) 0.0312(9) 0.0417(10) -0.0166(7) 0.0004(7) 0.0035(7)
    O1 0.0948(11) 0.0814(11) 0.0217(7) -0.0564(9) -0.0007(7) -0.0055(7)
    O2 0.0662(8) 0.0569(9) 0.0247(7) -0.0361(7) 0.0015(6) 0.0000(6)
    O3 0.0600(8) 0.0431(8) 0.0326(7) -0.0306(7) -0.0048(6) -0.0016(6)
    O4 0.0741(9) 0.0448(9) 0.0225(7) -0.0326(7) -0.0075(6) -0.0034(6)
    O5 0.0845(10) 0.0606(10) 0.0279(8) -0.0454(8) 0.0000(7) 0.0023(7)
    O6 0.0582(8) 0.0465(9) 0.0372(8) -0.0322(7) -0.0033(6) -0.0048(7)
    O7 0.0704(9) 0.0426(8) 0.0260(7) -0.0324(7) -0.0022(6) 0.0016(6)
    O8 0.0525(7) 0.0419(8) 0.0363(7) -0.0251(6) -0.0087(6) -0.0050(6)
    O9 0.0903(10) 0.0597(10) 0.0190(7) -0.0410(8) -0.0007(7) -0.0041(7)
    O10 0.0969(11) 0.0798(11) 0.0235(7) -0.0626(9) 0.0040(7) -0.0039(7)
    O11 0.0700(9) 0.0423(8) 0.0329(7) -0.0348(7) -0.0027(6) -0.0049(6)
    O12 0.0710(8) 0.0401(8) 0.0200(7) -0.0265(7) -0.0052(6) -0.0040(6)
    O1W 0.0641(8) 0.0412(9) 0.0669(10) -0.0139(7) 0.0056(7) 0.0145(7)
_geom_special_details
;
All e.s.d.'s (except the e.s.d. in the dihedral angle between two l.s. planes)
are estimated using the full covariance matrix. The cell e.s.d.'s are taken
into account individually in the estimation of e.s.d.'s in distances, angles
and torsion angles; correlations between e.s.d.'s in cell parameters are only
used when they are defined by crystal symmetry. An approximate (isotropic)
treatment of cell e.s.d.'s is used for estimating e.s.d.'s involving l.s.
planes.
;
loop_
    _geom_bond_atom_site_label_1
    _geom_bond_atom_site_label_2
    _geom_bond_site_symmetry_2
    _geom_bond_distance
    _geom_bond_publ_flag
    C1 C2 . 1.372(3) ?
    C1 C6 . 1.379(2) ?
    C1 H221 . 0.9300 ?
    C2 C3 . 1.391(3) ?
    C2 H222 . 0.9300 ?
    C3 C4 . 1.367(3) ?
    C3 H223 . 0.9300 ?
    C4 C5 . 1.386(3) ?
    C4 H224 . 0.9300 ?
    C5 N2 . 1.385(2) ?
    C5 C6 . 1.383(2) ?
    C6 N1 . 1.386(2) ?
    C7 N1 . 1.323(2) ?
    C7 N2 . 1.331(2) ?
    C7 C8 . 1.482(3) ?
    C8 C9 . 1.524(2) ?
    C8 H8A . 0.9700 ?
    C8 H8B . 0.9700 ?
    C9 C10 . 1.528(2) ?
    C9 H9A . 0.9700 ?
    C9 H9B . 0.9700 ?
    C10 C11 . 1.481(2) ?
    C10 H10A . 0.9700 ?
    C10 H10B . 0.9700 ?
    C11 N3 . 1.329(2) ?
    C11 N4 . 1.343(2) ?
    C12 N4 . 1.378(2) ?
    C12 C13 . 1.384(2) ?
    C12 C17 . 1.388(2) ?
    C13 C14 . 1.369(3) ?
    C13 H13 . 0.9300 ?
    C14 C15 . 1.393(3) ?
    C14 H14 . 0.9300 ?
    C15 C16 . 1.374(2) ?
    C15 H15 . 0.9300 ?
    C16 C17 . 1.384(2) ?
    C16 H16 . 0.9300 ?
    C17 N3 . 1.394(2) ?
    C18 C19 . 1.387(2) ?
    C18 C23 . 1.390(2) ?
    C18 C24 . 1.497(2) ?
    C19 C20 . 1.394(2) ?
    C19 H19 . 0.9300 ?
    C20 C21 . 1.388(2) ?
    C20 C25 . 1.478(2) ?
    C21 C22 . 1.385(2) ?
    C21 H21 . 0.9300 ?
    C22 C23 . 1.386(2) ?
    C22 C26 . 1.503(2) ?
    C23 H23 . 0.9300 ?
    C24 O8 . 1.2127(19) ?
    C24 O7 . 1.311(2) ?
    C25 O10 . 1.2232(19) ?
    C25 O9 . 1.304(2) ?
    C26 O11 . 1.2399(19) ?
    C26 O12 . 1.2628(19) ?
    C27 C32 . 1.382(2) ?
    C27 C28 . 1.392(2) ?
    C27 C33 . 1.481(2) ?
    C28 C29 . 1.385(2) ?
    C28 H28 . 0.9300 ?
    C29 C30 . 1.384(2) ?
    C29 C34 . 1.506(2) ?
    C30 C31 . 1.394(2) ?
    C30 H30 . 0.9300 ?
    C31 C32 . 1.378(2) ?
    C31 C35 . 1.495(2) ?
    C32 H32 . 0.9300 ?
    C33 O2 . 1.2277(19) ?
    C33 O1 . 1.302(2) ?
    C34 O5 . 1.215(2) ?
    C34 O6 . 1.2853(19) ?
    C35 O3 . 1.2204(18) ?
    C35 O4 . 1.2893(19) ?
    N1 H1A . 0.8600 ?
    N2 H2A . 0.8600 ?
    N4 H4A . 0.8600 ?
    O1 H1 . 0.8200 ?
    O4 H4 . 0.8200 ?
    O6 H6 . 0.8200 ?
    O7 H7 . 0.8200 ?
    O9 H9 . 0.8200 ?
    O1W H2 . 0.8561 ?
    O1W H3 . 0.8490 ?
loop_
    _geom_angle_atom_site_label_1
    _geom_angle_atom_site_label_2
    _geom_angle_atom_site_label_3
    _geom_angle_site_symmetry_1
    _geom_angle_site_symmetry_3
    _geom_angle
    _geom_angle_publ_flag
    C2 C1 C6 . . 116.25(18) ?
    C2 C1 H221 . . 121.9 ?
    C6 C1 H221 . . 121.9 ?
    C1 C2 C3 . . 121.6(2) ?
    C1 C2 H222 . . 119.2 ?
    C3 C2 H222 . . 119.2 ?
    C4 C3 C2 . . 122.5(2) ?
    C4 C3 H223 . . 118.8 ?
    C2 C3 H223 . . 118.8 ?
    C3 C4 C5 . . 115.98(18) ?
    C3 C4 H224 . . 122.0 ?
    C5 C4 H224 . . 122.0 ?
    C4 C5 N2 . . 132.23(17) ?
    C4 C5 C6 . . 121.61(18) ?
    N2 C5 C6 . . 106.13(15) ?
    C1 C6 N1 . . 131.79(16) ?
    C1 C6 C5 . . 122.11(17) ?
    N1 C6 C5 . . 106.09(15) ?
    N1 C7 N2 . . 108.36(16) ?
    N1 C7 C8 . . 124.59(16) ?
    N2 C7 C8 . . 126.98(17) ?
    C7 C8 C9 . . 113.30(16) ?
    C7 C8 H8A . . 108.9 ?
    C9 C8 H8A . . 108.9 ?
    C7 C8 H8B . . 108.9 ?
    C9 C8 H8B . . 108.9 ?
    H8A C8 H8B . . 107.7 ?
    C8 C9 C10 . . 115.43(15) ?
    C8 C9 H9A . . 108.4 ?
    C10 C9 H9A . . 108.4 ?
    C8 C9 H9B . . 108.4 ?
    C10 C9 H9B . . 108.4 ?
    H9A C9 H9B . . 107.5 ?
    C11 C10 C9 . . 114.59(14) ?
    C11 C10 H10A . . 108.6 ?
    C9 C10 H10A . . 108.6 ?
    C11 C10 H10B . . 108.6 ?
    C9 C10 H10B . . 108.6 ?
    H10A C10 H10B . . 107.6 ?
    N3 C11 N4 . . 110.65(15) ?
    N3 C11 C10 . . 126.11(16) ?
    N4 C11 C10 . . 123.23(15) ?
    N4 C12 C13 . . 132.57(16) ?
    N4 C12 C17 . . 105.30(15) ?
    C13 C12 C17 . . 122.10(17) ?
    C14 C13 C12 . . 116.70(17) ?
    C14 C13 H13 . . 121.6 ?
    C12 C13 H13 . . 121.6 ?
    C13 C14 C15 . . 121.71(19) ?
    C13 C14 H14 . . 119.1 ?
    C15 C14 H14 . . 119.1 ?
    C16 C15 C14 . . 121.43(19) ?
    C16 C15 H15 . . 119.3 ?
    C14 C15 H15 . . 119.3 ?
    C15 C16 C17 . . 117.37(16) ?
    C15 C16 H16 . . 121.3 ?
    C17 C16 H16 . . 121.3 ?
    C16 C17 C12 . . 120.65(15) ?
    C16 C17 N3 . . 130.69(14) ?
    C12 C17 N3 . . 108.65(14) ?
    C19 C18 C23 . . 119.38(14) ?
    C19 C18 C24 . . 120.47(14) ?
    C23 C18 C24 . . 120.14(15) ?
    C18 C19 C20 . . 119.91(15) ?
    C18 C19 H19 . . 120.0 ?
    C20 C19 H19 . . 120.0 ?
    C21 C20 C19 . . 119.67(15) ?
    C21 C20 C25 . . 117.19(14) ?
    C19 C20 C25 . . 123.13(14) ?
    C22 C21 C20 . . 121.04(14) ?
    C22 C21 H21 . . 119.5 ?
    C20 C21 H21 . . 119.5 ?
    C23 C22 C21 . . 118.60(15) ?
    C23 C22 C26 . . 121.43(15) ?
    C21 C22 C26 . . 119.98(14) ?
    C22 C23 C18 . . 121.36(15) ?
    C22 C23 H23 . . 119.3 ?
    C18 C23 H23 . . 119.3 ?
    O8 C24 O7 . . 124.20(15) ?
    O8 C24 C18 . . 124.19(16) ?
    O7 C24 C18 . . 111.60(14) ?
    O10 C25 O9 . . 122.68(15) ?
    O10 C25 C20 . . 121.29(15) ?
    O9 C25 C20 . . 116.02(14) ?
    O11 C26 O12 . . 123.93(15) ?
    O11 C26 C22 . . 118.80(15) ?
    O12 C26 C22 . . 117.27(14) ?
    C32 C27 C28 . . 119.36(15) ?
    C32 C27 C33 . . 117.75(14) ?
    C28 C27 C33 . . 122.88(15) ?
    C29 C28 C27 . . 120.05(15) ?
    C29 C28 H28 . . 120.0 ?
    C27 C28 H28 . . 120.0 ?
    C30 C29 C28 . . 119.73(14) ?
    C30 C29 C34 . . 118.75(15) ?
    C28 C29 C34 . . 121.51(15) ?
    C29 C30 C31 . . 120.69(15) ?
    C29 C30 H30 . . 119.7 ?
    C31 C30 H30 . . 119.7 ?
    C32 C31 C30 . . 118.75(14) ?
    C32 C31 C35 . . 118.50(13) ?
    C30 C31 C35 . . 122.74(14) ?
    C27 C32 C31 . . 121.41(14) ?
    C27 C32 H32 . . 119.3 ?
    C31 C32 H32 . . 119.3 ?
    O2 C33 O1 . . 123.21(16) ?
    O2 C33 C27 . . 121.45(15) ?
    O1 C33 C27 . . 115.34(14) ?
    O5 C34 O6 . . 124.88(15) ?
    O5 C34 C29 . . 120.36(15) ?
    O6 C34 C29 . . 114.75(15) ?
    O3 C35 O4 . . 124.28(15) ?
    O3 C35 C31 . . 120.99(15) ?
    O4 C35 C31 . . 114.73(14) ?
    C7 N1 C6 . . 109.82(14) ?
    C7 N1 H1A . . 125.1 ?
    C6 N1 H1A . . 125.1 ?
    C7 N2 C5 . . 109.58(15) ?
    C7 N2 H2A . . 125.2 ?
    C5 N2 H2A . . 125.2 ?
    C11 N3 C17 . . 106.47(13) ?
    C11 N4 C12 . . 108.91(13) ?
    C11 N4 H4A . . 125.5 ?
    C12 N4 H4A . . 125.5 ?
    C33 O1 H1 . . 109.5 ?
    C35 O4 H4 . . 109.5 ?
    C34 O6 H6 . . 109.5 ?
    C24 O7 H7 . . 109.5 ?
    C25 O9 H9 . . 109.5 ?
    H2 O1W H3 . . 105.4 ?
loop_
    _geom_torsion_atom_site_label_1
    _geom_torsion_atom_site_label_2
    _geom_torsion_atom_site_label_3
    _geom_torsion_atom_site_label_4
    _geom_torsion_site_symmetry_1
    _geom_torsion_site_symmetry_2
    _geom_torsion_site_symmetry_3
    _geom_torsion_site_symmetry_4
    _geom_torsion
    _geom_torsion_publ_flag
    C6 C1 C2 C3 . . . . -0.1(3) ?
    C1 C2 C3 C4 . . . . 0.7(4) ?
    C2 C3 C4 C5 . . . . -0.3(3) ?
    C3 C4 C5 N2 . . . . -178.11(19) ?
    C3 C4 C5 C6 . . . . -0.5(3) ?
    C2 C1 C6 N1 . . . . 178.2(2) ?
    C2 C1 C6 C5 . . . . -0.7(3) ?
    C4 C5 C6 C1 . . . . 1.1(3) ?
    N2 C5 C6 C1 . . . . 179.23(16) ?
    C4 C5 C6 N1 . . . . -178.06(17) ?
    N2 C5 C6 N1 . . . . 0.1(2) ?
    N1 C7 C8 C9 . . . . -104.6(2) ?
    N2 C7 C8 C9 . . . . 72.0(2) ?
    C7 C8 C9 C10 . . . . 72.0(2) ?
    C8 C9 C10 C11 . . . . -64.1(2) ?
    C9 C10 C11 N3 . . . . -48.0(3) ?
    C9 C10 C11 N4 . . . . 131.08(18) ?
    N4 C12 C13 C14 . . . . -178.6(2) ?
    C17 C12 C13 C14 . . . . -1.0(3) ?
    C12 C13 C14 C15 . . . . -0.7(3) ?
    C13 C14 C15 C16 . . . . 1.8(3) ?
    C14 C15 C16 C17 . . . . -1.0(3) ?
    C15 C16 C17 C12 . . . . -0.6(3) ?
    C15 C16 C17 N3 . . . . 178.61(17) ?
    N4 C12 C17 C16 . . . . 179.87(16) ?
    C13 C12 C17 C16 . . . . 1.7(3) ?
    N4 C12 C17 N3 . . . . 0.49(18) ?
    C13 C12 C17 N3 . . . . -177.72(16) ?
    C23 C18 C19 C20 . . . . 1.2(2) ?
    C24 C18 C19 C20 . . . . -177.37(15) ?
    C18 C19 C20 C21 . . . . -2.2(3) ?
    C18 C19 C20 C25 . . . . 176.72(17) ?
    C19 C20 C21 C22 . . . . 1.4(3) ?
    C25 C20 C21 C22 . . . . -177.55(17) ?
    C20 C21 C22 C23 . . . . 0.3(3) ?
    C20 C21 C22 C26 . . . . -179.84(15) ?
    C21 C22 C23 C18 . . . . -1.3(2) ?
    C26 C22 C23 C18 . . . . 178.84(15) ?
    C19 C18 C23 C22 . . . . 0.5(2) ?
    C24 C18 C23 C22 . . . . 179.15(15) ?
    C19 C18 C24 O8 . . . . -11.2(3) ?
    C23 C18 C24 O8 . . . . 170.21(16) ?
    C19 C18 C24 O7 . . . . 167.73(15) ?
    C23 C18 C24 O7 . . . . -10.9(2) ?
    C21 C20 C25 O10 . . . . 3.5(3) ?
    C19 C20 C25 O10 . . . . -175.51(18) ?
    C21 C20 C25 O9 . . . . -177.31(16) ?
    C19 C20 C25 O9 . . . . 3.7(3) ?
    C23 C22 C26 O11 . . . . -176.01(16) ?
    C21 C22 C26 O11 . . . . 4.1(2) ?
    C23 C22 C26 O12 . . . . 3.1(2) ?
    C21 C22 C26 O12 . . . . -176.72(17) ?
    C32 C27 C28 C29 . . . . -0.6(3) ?
    C33 C27 C28 C29 . . . . 178.26(17) ?
    C27 C28 C29 C30 . . . . 0.8(3) ?
    C27 C28 C29 C34 . . . . -178.12(15) ?
    C28 C29 C30 C31 . . . . -0.7(2) ?
    C34 C29 C30 C31 . . . . 178.24(15) ?
    C29 C30 C31 C32 . . . . 0.4(2) ?
    C29 C30 C31 C35 . . . . -178.30(15) ?
    C28 C27 C32 C31 . . . . 0.3(3) ?
    C33 C27 C32 C31 . . . . -178.63(16) ?
    C30 C31 C32 C27 . . . . -0.2(3) ?
    C35 C31 C32 C27 . . . . 178.58(15) ?
    C32 C27 C33 O2 . . . . 4.6(3) ?
    C28 C27 C33 O2 . . . . -174.27(18) ?
    C32 C27 C33 O1 . . . . -175.43(17) ?
    C28 C27 C33 O1 . . . . 5.7(3) ?
    C30 C29 C34 O5 . . . . 1.0(3) ?
    C28 C29 C34 O5 . . . . 179.92(18) ?
    C30 C29 C34 O6 . . . . -178.12(15) ?
    C28 C29 C34 O6 . . . . 0.8(2) ?
    C32 C31 C35 O3 . . . . 6.9(2) ?
    C30 C31 C35 O3 . . . . -174.34(16) ?
    C32 C31 C35 O4 . . . . -173.69(16) ?
    C30 C31 C35 O4 . . . . 5.0(2) ?
    N2 C7 N1 C6 . . . . -1.6(2) ?
    C8 C7 N1 C6 . . . . 175.51(17) ?
    C1 C6 N1 C7 . . . . -178.09(19) ?
    C5 C6 N1 C7 . . . . 0.9(2) ?
    N1 C7 N2 C5 . . . . 1.7(2) ?
    C8 C7 N2 C5 . . . . -175.36(17) ?
    C4 C5 N2 C7 . . . . 176.8(2) ?
    C6 C5 N2 C7 . . . . -1.1(2) ?
    N4 C11 N3 C17 . . . . -1.25(19) ?
    C10 C11 N3 C17 . . . . 177.92(16) ?
    C16 C17 N3 C11 . . . . -178.86(18) ?
    C12 C17 N3 C11 . . . . 0.44(18) ?
    N3 C11 N4 C12 . . . . 1.6(2) ?
    C10 C11 N4 C12 . . . . -177.60(16) ?
    C13 C12 N4 C11 . . . . 176.7(2) ?
    C17 C12 N4 C11 . . . . -1.24(19) ?
loop_
    _geom_hbond_atom_site_label_D
    _geom_hbond_atom_site_label_H
    _geom_hbond_atom_site_label_A
    _geom_hbond_site_symmetry_A
    _geom_hbond_distance_DH
    _geom_hbond_distance_HA
    _geom_hbond_distance_DA
    _geom_hbond_angle_DHA
    O1 H1 O10 2_665 0.82 1.82 2.6404(16) 178.0
    O9 H9 O2 2_665 0.82 1.85 2.6682(16) 177.2
    N1 H1A O11 . 0.86 1.84 2.6560(17) 158.6
    N4 H4A O3 . 0.86 2.05 2.8435(17) 152.8
    C1 H221 O10 . 0.93 2.51 3.414(2) 163.0
    C9 H9A O5 1_665 0.97 2.44 3.346(2) 156.0
data_global
_journal_date_recd_electronic     2010-09-11
_journal_date_accepted     2010-09-30
_journal_name_full     'Acta Crystallographica, Section E'
_journal_year     2010
_journal_volume     66
_journal_issue     11
_journal_page_first     o2731
_journal_page_last     o2731
_journal_paper_category     QO
_journal_coeditor_code     PB2041
_publ_contact_author
;
Prof. Guo-Dong Feng
Department of Chemistry and Chemical Engineering,
Baoji University of Arts and Sciences,
Baoji, Shaanxi  721007
People's Republic of China
;
_publ_contact_author_email     'fengguodong00805@163.com'
_publ_contact_author_fax     '+86-917-2849138'
_publ_contact_author_phone     '+86-917-2849138'
_publ_section_title
;
2-[3-(1<i>H</i>-Benzimidazol-2-yl)propyl]-1<i>H</i>-benzimidazol-3-ium
3,5-dicarboxybenzoate--benzene-1,3,5-tricarboxylic acid--water (1/1/1)
;
loop_
    _publ_author_name
    _publ_author_address
    'Guo-dong Feng'
;
Department of Chemistry and Chemical Engineering,
Baoji University of Arts and Sciences,
Baoji, Shaanxi 721007
People's Republic of China
;
    'Luan Jiang'
;
Department of Chemistry and Chemical Engineering,
Baoji University of Arts and Sciences,
Baoji, Shaanxi 721007
People's Republic of China
;
