# Supplementary material for: 2-[3-(1H-Benzimidazol-2-yl)prop­yl]-1H-benzimidazol-3-ium 3,5-dicarb­oxy­benzoate–benzene-1,3,5-tricarb­oxy­lic acid–water (1/1/1)
Source: Acta Crystallogr Sect E Struct Rep Online. 2010 Oct 9;66(Pt 11):o2731. doi: 10.1107/S1600536810039139 (PMC3009361; doi:10.1107/S1600536810039139)
Supplement: Supplementary file 2 [file e-66-o2731-Isup2.hkl]

#
# h,k,l, Fc-squared, Fo-squared, sigma(Fo-squared) and status flag
#
data_I
_shelx_title ' 11 in P-1'
_shelx_refln_list_code          4
_shelx_F_calc_maximum      159.49
_exptl_crystal_F_000       744.00
_reflns_d_resolution_high  0.8410
 
loop_
 _symmetry_equiv_pos_as_xyz
 'x, y, z'
 '-x, -y, -z'
 
_cell_length_a     8.7711
_cell_length_b    10.8389
_cell_length_c    17.2999
_cell_angle_alpha  81.520
_cell_angle_beta   84.131
_cell_angle_gamma  86.998
 
_shelx_F_squared_multiplier     1.000
 
loop_
 _refln_index_h
 _refln_index_k
 _refln_index_l
 _refln_F_squared_calc
 _refln_F_squared_meas
 _refln_F_squared_sigma
 _refln_observed_status
   2   0   0       19.75       33.81      1.65 o
   3   0   0     7224.12     6999.14     51.02 o
   4   0   0      180.30      171.52      2.99 o
   5   0   0     1277.85     1209.04     10.74 o
   6   0   0      115.15      119.99      3.72 o
   7   0   0      225.83      243.57      3.98 o
   8   0   0        0.30        3.54      2.72 o
   9   0   0        3.38        9.62     11.06 o
  10   0   0        3.75       -2.16     12.26 o
 -10   1   0       64.64       92.59     12.51 o
  -9   1   0        0.43        8.18     13.23 o
  -8   1   0        3.34        5.85      2.15 o
  -7   1   0      725.60      733.80      6.54 o
  -6   1   0        7.18        8.72      2.59 o
  -5   1   0      124.50      126.22      2.60 o
  -4   1   0     1122.03     1120.30      4.10 o
  -3   1   0      176.76      182.29      3.37 o
  -2   1   0     6611.49     6198.53    177.12 o
   2   1   0     2535.45     2301.55     24.51 o
   3   1   0       29.47       31.85      2.28 o
   4   1   0      186.76      184.19      2.89 o
   5   1   0     2547.94     2637.91      9.33 o
   6   1   0        3.26        5.78      3.64 o
   7   1   0       32.00       38.76      3.81 o
   8   1   0      116.62      127.89      6.22 o
   9   1   0       17.36       14.72      4.66 o
  10   1   0        0.31       -0.24     11.78 o
 -10   2   0        7.04       18.28     13.95 o
  -9   2   0      117.16      108.94     13.71 o
  -8   2   0       34.57       39.44     12.75 o
  -7   2   0      108.40       98.93      2.91 o
  -6   2   0       10.39       11.06      2.68 o
  -5   2   0     1466.19     1453.59     15.72 o
  -4   2   0      937.11      954.56     12.63 o
  -3   2   0      490.79      500.80      6.73 o
  -1   2   0      168.15      153.56      3.06 o
   1   2   0     9030.33     7330.43    150.06 o
   2   2   0       56.43       50.91      3.00 o
   3   2   0      921.09      876.91      8.60 o
   4   2   0       88.37       88.45      3.32 o
   5   2   0     1808.05     1865.51     13.59 o
   6   2   0        1.25       -0.45      3.46 o
   7   2   0      106.41      117.72      6.26 o
   8   2   0        8.30        7.54      3.47 o
   9   2   0       62.59       69.12      5.78 o
  10   2   0       77.77       80.32     12.26 o
  -9   3   0       98.45       90.42     15.15 o
  -8   3   0        5.10        3.61      5.09 o
  -7   3   0       33.19       29.03      1.91 o
  -6   3   0       18.85       17.40      3.13 o
  -5   3   0       40.92       41.38      3.64 o
  -4   3   0     3663.84     3550.27     30.06 o
  -3   3   0        7.94       13.53      3.41 o
  -2   3   0     1929.75     1883.67     12.26 o
  -1   3   0     1001.17      964.82     19.36 o
   0   3   0     6557.18     5885.95     69.98 o
   1   3   0      713.31      660.97      5.95 o
   2   3   0      686.89      619.63     11.99 o
   3   3   0     8288.36     8270.55     56.96 o
   4   3   0      168.75      186.12      3.77 o
   5   3   0      533.63      583.25      6.47 o
   6   3   0      417.89      440.12      5.87 o
   7   3   0        1.30        4.53      4.09 o
   8   3   0       12.25       15.47      4.14 o
   9   3   0        4.62        5.08      5.96 o
  10   3   0       51.47       35.11      9.86 o
  -9   4   0        6.11        6.97     12.02 o
  -8   4   0        0.54        0.00      5.71 o
  -7   4   0       48.99       42.65      3.13 o
  -6   4   0      465.81      473.71      6.25 o
  -5   4   0       68.94       70.86      4.57 o
  -4   4   0    25436.15    23790.86    321.77 o
  -3   4   0      248.77      227.01      9.98 o
  -2   4   0      191.42      190.37      4.96 o
  -1   4   0     1367.65     1414.30     15.15 o
   0   4   0       36.77       41.84      6.97 o
   1   4   0     1746.88     1673.25      8.87 o
   2   4   0        2.70        4.93      4.54 o
   3   4   0      742.54      808.69      5.75 o
   4   4   0       36.96       49.34      4.22 o
   5   4   0      529.82      575.34      6.43 o
   6   4   0       31.64       26.29      4.92 o
   7   4   0      208.59      203.48      6.06 o
   8   4   0      160.77      148.28      7.74 o
   9   4   0       35.66       40.79      6.58 o
  -9   5   0        0.45       -0.96     12.99 o
  -8   5   0       14.52       13.08      6.40 o
  -7   5   0        0.09        3.40      3.80 o
  -6   5   0     1005.49      777.22    111.71 o
  -5   5   0      151.00      158.15      5.60 o
  -4   5   0      124.09      125.72      5.78 o
  -3   5   0      488.37      481.74      8.78 o
  -2   5   0      181.27      186.53      5.60 o
  -1   5   0       77.19       86.37      5.07 o
   0   5   0       34.06       44.49      7.46 o
   1   5   0    10439.06    10233.09    119.16 o
   2   5   0      221.72      205.62      8.90 o
   3   5   0        7.83        1.45      4.19 o
   4   5   0      595.86      653.18      9.80 o
   5   5   0      132.55      131.43      6.04 o
   6   5   0       13.14       14.40      4.57 o
   7   5   0      133.89      123.06      4.87 o
   8   5   0      101.98      106.54      7.38 o
   9   5   0       21.50       22.77      6.98 o
  -8   6   0      117.53      104.62      7.92 o
  -7   6   0        3.53        3.13      8.90 o
  -6   6   0     3145.28     2365.38    388.27 o
  -5   6   0      100.75      105.97      5.92 o
  -4   6   0       30.31       33.05      6.25 o
  -3   6   0       80.47       79.03      6.12 o
  -2   6   0      449.88      450.32     22.12 o
  -1   6   0      275.03      269.89      6.80 o
   0   6   0      530.25      543.84     10.94 o
   1   6   0      274.56      298.07     19.72 o
   2   6   0        0.22       -0.06      5.43 o
   3   6   0      489.41      503.44     22.49 o
   4   6   0        1.26        7.57      4.49 o
   5   6   0      629.46      604.74      7.90 o
   6   6   0      398.84      362.34      8.03 o
   7   6   0      202.58      185.27      9.38 o
   8   6   0      141.82      145.12     11.66 o
   9   6   0       20.27       24.08      6.68 o
  -8   7   0      209.91      164.36      8.78 o
  -7   7   0       10.67       14.67      9.62 o
  -6   7   0       27.17       23.90      5.69 o
  -5   7   0      290.04      285.85      7.15 o
  -4   7   0       66.54       71.34      6.87 o
  -3   7   0        9.53       11.46      6.93 o
  -2   7   0      179.90      203.65      8.01 o
  -1   7   0     3253.64     3394.54    145.38 o
   0   7   0       37.01       31.23      6.87 o
   1   7   0       56.03       82.08     19.48 o
   2   7   0      136.85      136.50     11.06 o
   3   7   0       18.28       10.35      5.49 o
   4   7   0       26.92       28.49      6.24 o
   5   7   0      151.61      140.99      5.58 o
   6   7   0       10.94       14.74      5.14 o
   7   7   0       10.47       14.05      5.10 o
   8   7   0      146.47      136.74      9.26 o
  -7   8   0       16.15       18.52     10.34 o
  -6   8   0        1.08        2.40     10.34 o
  -5   8   0        1.72        2.90      6.22 o
  -4   8   0       51.16       51.58      6.70 o
  -3   8   0        5.09        4.73      7.11 o
  -2   8   0       27.34       32.86      7.46 o
  -1   8   0       36.57       40.50      7.60 o
   0   8   0        0.24        1.74      7.22 o
   1   8   0      225.21      253.59     21.16 o
   2   8   0      109.52      114.62     24.77 o
   3   8   0       52.74       53.44      7.06 o
   4   8   0      148.41      114.14     21.16 o
   5   8   0       15.21       11.42      6.22 o
   6   8   0      119.65      111.97      6.80 o
   7   8   0       75.28       87.61     14.19 o
   8   8   0       32.19       23.33     10.82 o
  -7   9   0       21.71       13.23     10.58 o
  -6   9   0       27.70       17.80     10.82 o
  -5   9   0        5.20        5.29     10.58 o
  -4   9   0       17.74       13.23     11.06 o
  -3   9   0      451.64      475.93     14.67 o
  -2   9   0       40.48       39.92     11.78 o
  -1   9   0       66.45       61.04      7.94 o
   0   9   0      184.52      199.61     13.71 o
   1   9   0       34.06       37.78      8.24 o
   2   9   0       61.87       60.98     12.02 o
   3   9   0        0.50       -7.30      8.90 o
   4   9   0       14.56        6.24      6.44 o
   5   9   0      176.66      167.03     12.51 o
   6   9   0       82.28       78.16     13.23 o
   7   9   0       70.89       65.17     12.99 o
  -6  10   0       18.74       14.43     11.06 o
  -5  10   0       23.16       31.26     11.30 o
  -4  10   0        2.44        0.96     11.06 o
  -3  10   0        3.92        3.13     10.34 o
  -2  10   0        4.58       10.58     12.51 o
  -1  10   0       25.51       35.83     12.51 o
   0  10   0      387.06      424.94     15.39 o
   1  10   0       32.56       35.07      8.59 o
   2  10   0        9.88       24.91     10.10 o
   3  10   0        0.69        4.31      6.48 o
   4  10   0       27.01       36.07     11.30 o
   5  10   0      125.21      142.13     14.43 o
   6  10   0       29.23       23.81     11.54 o
  -4  11   0       14.06        0.48     11.54 o
  -3  11   0       20.90       16.59     11.30 o
  -2  11   0       12.59       18.04     10.58 o
  -1  11   0        3.26        8.18     12.75 o
   0  11   0       29.91       41.43      9.09 o
   1  11   0        0.05       -1.20     12.02 o
   2  11   0       11.18       15.39     12.99 o
   3  11   0       83.94       87.06     13.71 o
   4  11   0        0.59        3.61     13.71 o
   5  11   0      182.73      162.81     13.23 o
  -3  12   0        0.80        0.24     13.47 o
  -2  12   0       49.65       64.45     13.95 o
  -1  12   0        1.90        5.29     12.02 o
   0  12   0        3.03        5.53     12.99 o
   1  12   0        7.47       10.67      7.99 o
   2  12   0        1.68        7.46     12.02 o
   3  12   0       17.30       36.55     13.47 o
  -3 -12   1        3.44        9.62      9.43 o
  -2 -12   1        0.07        7.70     10.58 o
  -1 -12   1        5.57        4.33     12.51 o
   0 -12   1      271.54      271.03     13.71 o
   1 -12   1       16.73       13.95     12.26 o
   2 -12   1        7.39        6.01     11.54 o
  -5 -11   1       17.01       19.00     12.51 o
  -4 -11   1        3.51        8.66     13.71 o
  -3 -11   1      156.09      146.94     14.67 o
  -2 -11   1       16.73       12.51     12.02 o
  -1 -11   1      106.26      111.83      8.90 o
   0 -11   1        0.94        0.96     12.02 o
   1 -11   1        3.19        3.85     12.02 o
   2 -11   1       18.67       19.00     12.75 o
   3 -11   1       69.36       52.91     12.99 o
   4 -11   1        7.29       -0.24     12.26 o
  -6 -10   1       85.64       96.20     13.23 o
  -5 -10   1       48.23       58.44     11.30 o
  -4 -10   1        0.64        1.44     12.75 o
  -3 -10   1       22.53       17.81      6.90 o
  -2 -10   1      443.95      409.83     20.92 o
  -1 -10   1       62.25       55.55     11.78 o
   0 -10   1      117.08      136.84     13.71 o
   1 -10   1        7.39        9.62     12.02 o
   2 -10   1       23.31       18.52     12.75 o
   3 -10   1        7.43       16.59     11.30 o
   4 -10   1        9.01        4.81     12.02 o
   5 -10   1      108.95       98.12     11.78 o
   6 -10   1       10.41        8.66     11.30 o
  -7  -9   1       25.28       35.59     11.30 o
  -6  -9   1       10.21       13.95     10.82 o
  -5  -9   1      276.80      212.10     17.07 o
  -4  -9   1      145.21      107.72     15.27 o
  -3  -9   1      106.29       96.63      6.92 o
  -2  -9   1       92.82      108.45     15.63 o
  -1  -9   1        0.03        9.63      8.90 o
   0  -9   1      250.26      247.32      8.70 o
   1  -9   1      139.78      146.22     13.47 o
   2  -9   1       90.50       80.56     12.75 o
   3  -9   1      192.11      191.67     13.23 o
   4  -9   1       39.30       33.91     12.26 o
   5  -9   1        1.43        8.42     11.54 o
   6  -9   1       25.92       22.37     10.82 o
   7  -9   1       19.23       12.99     10.58 o
  -8  -8   1       44.75       50.74     11.30 o
  -7  -8   1        1.69       10.03      7.38 o
  -6  -8   1       13.56        8.67      6.22 o
  -5  -8   1       12.54       14.58      6.19 o
  -4  -8   1      164.11      104.84     20.32 o
  -3  -8   1       15.97       11.00      6.98 o
  -2  -8   1       16.01       36.18     14.07 o
  -1  -8   1      211.36      233.68     22.61 o
   0  -8   1      474.02      495.41     14.67 o
   1  -8   1       70.99       62.77     11.54 o
   2  -8   1       42.78       49.10      7.05 o
   3  -8   1       85.28       86.03      7.09 o
   4  -8   1        5.29        5.27      6.47 o
   5  -8   1        0.09        1.82      6.22 o
   6  -8   1       68.43       47.14     10.82 o
   7  -8   1       55.04       41.84     10.34 o
  -8  -7   1       11.56       14.55      7.31 o
  -7  -7   1       41.03       31.80      7.40 o
  -6  -7   1      257.36      219.14      7.45 o
  -5  -7   1      313.64      296.27      6.62 o
  -4  -7   1      297.79      235.76     22.85 o
  -3  -7   1       19.03       14.33      7.07 o
  -2  -7   1      402.88      412.66      9.86 o
  -1  -7   1      362.70      433.51     32.59 o
   0  -7   1       13.63       17.37      6.97 o
   1  -7   1      303.42      359.39      8.92 o
   2  -7   1      295.10      313.44     18.88 o
   3  -7   1       38.33       35.00      6.99 o
   4  -7   1      125.38      122.91      7.11 o
   5  -7   1      104.81      103.23      7.33 o
   6  -7   1        3.69        5.88      5.50 o
   7  -7   1        3.95        6.73      9.62 o
   8  -7   1       94.91       87.30     10.58 o
  -9  -6   1        6.07        6.10      6.53 o
  -8  -6   1       65.33       68.83      7.40 o
  -7  -6   1       14.10       15.21      5.38 o
  -6  -6   1       27.77       18.80      5.44 o
  -5  -6   1      162.92      176.54      5.53 o
  -4  -6   1       56.08       68.65      5.08 o
  -3  -6   1      235.31      229.81      8.81 o
  -2  -6   1     1538.19     1542.70    118.32 o
  -1  -6   1     1356.71     1459.36     19.48 o
   0  -6   1        1.93        6.97      9.86 o
   1  -6   1      122.16      116.80      6.40 o
   2  -6   1       78.19       72.84      6.57 o
   3  -6   1      307.58      306.88      7.51 o
   4  -6   1      190.50      183.87      6.99 o
   5  -6   1      202.35      199.27      6.80 o
   6  -6   1       13.37       15.97      4.82 o
   7  -6   1       37.77       39.68      9.14 o
   8  -6   1       31.35       23.57      9.38 o
  -9  -5   1       47.50       45.25      6.70 o
  -8  -5   1      156.64      143.45      7.77 o
  -7  -5   1       50.22       48.86      4.73 o
  -6  -5   1      133.98      120.80      5.09 o
  -5  -5   1      131.13      134.34      5.00 o
  -4  -5   1     1315.12     1372.66     14.34 o
  -3  -5   1     1852.05     2049.79     23.49 o
  -2  -5   1      718.62      664.76     42.33 o
  -1  -5   1      616.84      656.43     15.03 o
   0  -5   1       72.66       94.99      8.90 o
   1  -5   1      372.14      364.66      6.97 o
   2  -5   1      503.30      507.63      8.90 o
   3  -5   1       32.76       45.00      5.54 o
   4  -5   1        0.04        5.84      5.42 o
   5  -5   1      222.78      223.83      6.09 o
   6  -5   1      238.21      182.93     26.33 o
   7  -5   1      190.91      145.73     30.18 o
   8  -5   1        8.74        1.55      6.85 o
   9  -5   1        1.88       -4.09     15.39 o
  -9  -4   1        0.26        0.23      6.44 o
  -8  -4   1       22.70       25.45      5.18 o
  -7  -4   1        1.52        0.76      3.51 o
  -6  -4   1        4.11        0.56      5.32 o
  -5  -4   1      258.58      260.27      5.86 o
  -4  -4   1     1649.91     1817.01     21.23 o
  -3  -4   1     2402.25     2478.53     10.43 o
  -2  -4   1      270.51      271.73      6.91 o
  -1  -4   1       12.27        1.94      4.92 o
   0  -4   1      457.58      465.10      9.14 o
   1  -4   1     2456.47     2372.84     10.45 o
   2  -4   1      346.18      341.71      5.34 o
   3  -4   1      388.87      401.74     16.35 o
   4  -4   1       24.15       51.86     20.32 o
   5  -4   1        9.74       13.47      4.72 o
   6  -4   1      114.30      104.53      4.94 o
   7  -4   1       95.49       77.81     13.83 o
   8  -4   1        3.84        1.56      3.29 o
   9  -4   1        1.16       -5.77     14.91 o
 -10  -3   1      127.00      105.81     11.06 o
  -9  -3   1        1.23        0.70      5.72 o
  -8  -3   1        5.01        4.09      3.90 o
  -7  -3   1        4.93        5.31      4.43 o
  -6  -3   1     1048.59     1087.94     10.08 o
  -5  -3   1      802.77      906.60      6.62 o
  -4  -3   1      333.59      349.97      4.38 o
  -3  -3   1     1566.96     1523.21      6.09 o
  -2  -3   1       15.58        9.71      3.50 o
  -1  -3   1      543.54      568.86      5.77 o
   0  -3   1     5996.82     5506.46     68.78 o
   1  -3   1      458.08      489.65      9.26 o
   2  -3   1      338.62      380.80      5.26 o
   3  -3   1      187.82      183.02      4.73 o
   4  -3   1      622.35      640.11     21.28 o
   5  -3   1      677.91      698.08     11.42 o
   6  -3   1       21.08       20.17      4.96 o
   7  -3   1       37.08       37.15      3.97 o
   8  -3   1        0.03        0.08      3.09 o
   9  -3   1        1.14       -2.89     12.75 o
  10  -3   1        3.22        9.38     12.99 o
 -10  -2   1        0.12        5.05     12.51 o
  -9  -2   1        0.91        3.62      5.18 o
  -8  -2   1        3.90        4.78      3.23 o
  -7  -2   1       30.49       33.66      3.86 o
  -6  -2   1      790.66      811.23      5.41 o
  -5  -2   1     1300.61     1254.69      6.15 o
  -4  -2   1       48.34       46.61      3.24 o
  -3  -2   1      760.34      836.99      5.24 o
  -2  -2   1      112.17       98.50      3.60 o
  -1  -2   1     7647.70     6090.31    172.91 o
   0  -2   1     4900.92     4375.44     50.98 o
   1  -2   1      208.41      202.01      6.25 o
   2  -2   1      366.89      380.17      5.01 o
   3  -2   1      803.78      814.19     25.97 o
   4  -2   1      574.93      597.51      5.69 o
   5  -2   1        4.83        3.14      3.97 o
   6  -2   1       10.99        8.80      3.26 o
   7  -2   1       16.21       12.26      3.12 o
   8  -2   1       13.08       15.68      2.57 o
   9  -2   1        7.19        7.70     11.78 o
  10  -2   1       45.68       52.19     12.99 o
 -10  -1   1        0.04       -8.66     12.26 o
  -9  -1   1        0.46       -1.44     11.54 o
  -8  -1   1      250.95      255.22      3.31 o
  -7  -1   1      765.31      794.07      5.26 o
  -6  -1   1       11.14       11.57      3.41 o
  -5  -1   1      305.43      314.97      3.31 o
  -4  -1   1       49.95       55.99      2.36 o
  -3  -1   1       51.63       35.45      3.33 o
  -2  -1   1     1289.63     1136.95     32.59 o
  -1  -1   1     3897.71     3296.13     35.59 o
   2  -1   1     1146.53     1111.50      9.38 o
   3  -1   1     4103.84     4055.36     37.81 o
   4  -1   1       22.71       25.51      3.46 o
   5  -1   1       27.91       26.57      2.91 o
   6  -1   1       13.95       18.14      3.15 o
   7  -1   1       45.28       40.70      3.80 o
   8  -1   1        4.21        2.52      3.08 o
   9  -1   1       28.19       23.33     12.51 o
  10  -1   1        0.57       11.78     13.23 o
 -10   0   1       26.73       13.95     13.95 o
  -9   0   1        0.20       -9.62     12.02 o
  -8   0   1      248.15      224.20      7.70 o
  -7   0   1        1.28        1.97      2.26 o
  -6   0   1       67.17       63.32      2.59 o
  -5   0   1       12.08        9.64      2.18 o
  -4   0   1      266.55      269.90      4.69 o
  -3   0   1     6008.24     5449.70     25.83 o
  -2   0   1    11328.59     9784.74     86.82 o
   2   0   1     1203.69     1172.61      5.01 o
   3   0   1       15.35       13.07      2.72 o
   4   0   1       88.78       85.34      2.73 o
   5   0   1      521.38      499.32      6.62 o
   6   0   1       16.57       14.56      3.76 o
   7   0   1       51.96       57.33      4.16 o
   8   0   1       36.52       25.24      3.30 o
   9   0   1        4.70        6.34      4.45 o
  10   0   1       60.98       54.59     13.47 o
 -10   1   1       80.77       71.42     15.39 o
  -9   1   1      186.49      193.83     14.91 o
  -8   1   1        1.93       15.15     13.47 o
  -7   1   1       39.45       41.12     13.95 o
  -6   1   1       46.88       43.86      2.80 o
  -5   1   1        0.56        1.70      1.50 o
  -4   1   1      644.05      599.36     13.02 o
  -3   1   1     1983.31     1988.42     18.23 o
  -2   1   1      204.00      226.78      3.13 o
   2   1   1     1340.71     1247.96      4.64 o
   3   1   1      389.06      381.46      3.47 o
   4   1   1      200.57      191.72      3.78 o
   5   1   1       11.37       10.85      3.55 o
   6   1   1       38.88       38.70      4.22 o
   7   1   1       94.71       99.10      4.51 o
   8   1   1        3.22        4.72      3.53 o
   9   1   1        3.45        0.23     11.66 o
  10   1   1       69.73       63.73     13.23 o
 -10   2   1       41.07       47.14     12.99 o
  -9   2   1        6.50       16.11     13.95 o
  -8   2   1        0.00        5.05     13.47 o
  -7   2   1        0.50       -1.68     11.54 o
  -6   2   1      152.59      150.87      4.96 o
  -5   2   1     1202.28     1144.54      7.60 o
  -4   2   1     2277.26     2236.63     57.60 o
  -3   2   1        1.44        4.62      2.16 o
  -2   2   1        2.04       14.68     14.67 o
  -1   2   1      206.21      182.65      3.06 o
   0   2   1    10489.97     9003.87     70.46 o
   1   2   1      379.14      328.94      5.53 o
   2   2   1       89.10       98.40      3.98 o
   3   2   1      450.09      444.99      4.17 o
   4   2   1        3.79        3.60      3.04 o
   5   2   1     1807.50     1777.78     10.93 o
   6   2   1       18.54       22.81      4.40 o
   7   2   1       34.99       36.92      4.58 o
   8   2   1      161.38      162.49      6.90 o
   9   2   1       29.58       35.56      7.46 o
  10   2   1        0.55       -1.20     10.82 o
  -9   3   1       21.90       25.73     14.67 o
  -8   3   1        0.15        0.49      3.66 o
  -7   3   1      142.59      137.55      5.79 o
  -6   3   1       61.94       59.98      5.75 o
  -5   3   1     1809.54     1815.71     24.77 o
  -4   3   1      383.54      403.48      4.18 o
  -3   3   1       70.93       66.59      4.93 o
  -2   3   1     1729.18     1662.60      6.55 o
  -1   3   1     2500.12     2407.87      8.42 o
   0   3   1        2.25       15.87      6.73 o
   1   3   1        9.97       13.37      3.76 o
   2   3   1      922.13      876.03      4.39 o
   3   3   1      711.48      699.30      4.39 o
   4   3   1      168.42      161.38      3.47 o
   5   3   1      410.57      447.74      6.87 o
   6   3   1       28.88       26.72      4.85 o
   7   3   1        2.18        3.17      4.39 o
   8   3   1       49.43       46.34      4.56 o
   9   3   1        1.21        1.99      6.09 o
  10   3   1      165.85      124.57     10.34 o
  -9   4   1        2.63        9.86     14.67 o
  -8   4   1       26.21       21.29      5.06 o
  -7   4   1      133.74      124.29      6.53 o
  -6   4   1      360.76      346.51      4.10 o
  -5   4   1      142.84      154.25      5.17 o
  -4   4   1      319.42      353.24      5.47 o
  -3   4   1      358.57      358.68     10.82 o
  -2   4   1     2289.75     2355.63     48.70 o
  -1   4   1      741.22      683.32      8.66 o
   0   4   1      104.08      108.70      8.18 o
   1   4   1     1256.92     1182.24     11.54 o
   2   4   1      153.40      153.28      4.81 o
   3   4   1     1510.93     1551.77     13.58 o
   4   4   1        0.00        3.30      3.74 o
   5   4   1      103.48       92.08      4.86 o
   6   4   1      341.38      359.40      6.35 o
   7   4   1       65.15       69.46      4.65 o
   8   4   1       11.60       14.99      4.77 o
   9   4   1        4.88        4.48      6.51 o
  10   4   1       75.88       62.05      9.14 o
  -9   5   1       12.82       11.06     16.11 o
  -8   5   1        0.35        0.90      6.04 o
  -7   5   1      382.82      360.71     12.19 o
  -6   5   1      254.32      247.31      5.20 o
  -5   5   1       15.33       19.12      4.67 o
  -4   5   1      142.93      149.65      5.54 o
  -3   5   1      881.06      899.12      7.84 o
  -2   5   1      747.10      765.33     12.87 o
  -1   5   1        0.09        5.85      4.67 o
   0   5   1       26.27       31.26      8.42 o
   1   5   1     2613.25     2599.68     17.80 o
   2   5   1      144.61      128.78     18.16 o
   3   5   1        1.66        0.12      4.51 o
   4   5   1      265.08      252.22      4.45 o
   5   5   1      334.56      354.40      5.21 o
   6   5   1       39.92       35.14      4.40 o
   7   5   1       45.50       39.68      4.50 o
   8   5   1      278.66      290.45      8.42 o
   9   5   1       36.01       30.90      6.97 o
  -8   6   1       87.07       69.48      7.17 o
  -7   6   1        0.23        3.32      7.24 o
  -6   6   1      159.46      126.55     25.13 o
  -5   6   1      393.26      401.49      7.09 o
  -4   6   1      394.08      413.82      7.45 o
  -3   6   1      125.05      137.96      6.33 o
  -2   6   1      138.56      137.32      5.92 o
  -1   6   1      176.18      171.43      6.73 o
   0   6   1      207.98      203.41      7.21 o
   1   6   1     1091.42     1089.65     14.43 o
   2   6   1       54.89       37.54      5.86 o
   3   6   1      204.65      200.01      6.61 o
   4   6   1      307.42      342.54      5.84 o
   5   6   1      218.71      217.09      5.19 o
   6   6   1        7.06        5.67      4.83 o
   7   6   1        0.00        1.10      6.74 o
   8   6   1      125.79      120.66      9.26 o
   9   6   1       14.39       12.75      6.89 o
  -8   7   1       93.81       72.15     15.39 o
  -7   7   1       13.74       15.63      8.42 o
  -6   7   1        9.75        8.34      5.38 o
  -5   7   1       54.32       39.14      7.70 o
  -4   7   1      106.83      110.02      7.46 o
  -3   7   1        1.04        4.73      6.40 o
  -2   7   1       59.26       62.13      6.61 o
  -1   7   1     1440.23     1501.67     11.98 o
   0   7   1       32.16       29.85      7.46 o
   1   7   1        0.81        0.72     11.54 o
   2   7   1      139.78      111.05     10.34 o
   3   7   1       67.78       61.59      6.92 o
   4   7   1        5.55       -1.26      5.95 o
   5   7   1       16.09        6.76      6.09 o
   6   7   1      183.28      167.51      5.76 o
   7   7   1      168.51      150.30      7.37 o
   8   7   1       77.79       73.54      7.62 o
  -7   8   1      140.23      133.23     10.34 o
  -6   8   1       80.80       70.94     10.34 o
  -5   8   1       29.83       26.62      6.24 o
  -4   8   1        0.91       -0.85      6.41 o
  -3   8   1        8.50       11.87      7.11 o
  -2   8   1        0.06        2.80      5.71 o
  -1   8   1      251.58      240.05      8.75 o
   0   8   1       18.91       17.69      6.89 o
   1   8   1      125.63      164.65     29.34 o
   2   8   1       65.01       53.67      7.94 o
   3   8   1        0.21        2.62      6.49 o
   4   8   1        4.70        0.93      5.95 o
   5   8   1      276.23      274.14      7.27 o
   6   8   1      215.18      182.26      6.77 o
   7   8   1       57.86       46.41     12.51 o
   8   8   1       11.73        4.57     11.06 o
  -7   9   1       37.38       28.14     10.34 o
  -6   9   1       19.87       26.21     10.58 o
  -5   9   1        2.01        1.92     11.06 o
  -4   9   1        2.86        4.09     10.34 o
  -3   9   1      290.36      274.40     12.75 o
  -2   9   1        8.65        7.21      9.62 o
  -1   9   1        0.05        1.20     11.78 o
   0   9   1      270.28      277.76     14.19 o
   1   9   1       30.62       52.87     19.24 o
   2   9   1        4.65       -4.74      7.36 o
   3   9   1       15.18       14.83      6.00 o
   4   9   1       40.37       23.32      6.12 o
   5   9   1       91.24       72.96      6.22 o
   6   9   1      116.53       98.60     11.78 o
   7   9   1        1.66        0.72     11.06 o
  -6  10   1        0.01        0.72     10.82 o
  -5  10   1        0.05       -9.38     11.78 o
  -4  10   1        2.14       -2.16     12.26 o
  -3  10   1       29.65       35.83     11.78 o
  -2  10   1       63.60       54.59     12.75 o
  -1  10   1       23.09       16.59     11.06 o
   0  10   1       43.93       45.21     10.58 o
   1  10   1        7.17       19.23      7.55 o
   2  10   1       18.84        4.44      7.94 o
   3  10   1      175.22      200.45     14.67 o
   4  10   1      189.33      166.42     14.67 o
   5  10   1       54.35       42.33     13.47 o
   6  10   1        9.34        9.86     12.99 o
  -4  11   1        1.04       -1.20     12.51 o
  -3  11   1        0.00        8.18     12.51 o
  -2  11   1        7.96        9.86     12.26 o
  -1  11   1        0.20        1.20     12.99 o
   0  11   1        4.15       13.47     13.23 o
   1  11   1       14.44       16.59     12.75 o
   2  11   1       10.11       12.26     13.47 o
   3  11   1      195.87      189.26     13.95 o
   4  11   1      108.71      116.40     14.43 o
   5  11   1       88.94      124.09     12.51 o
  -3  12   1        0.37       -5.53     11.06 o
  -2  12   1        0.09        4.33     10.82 o
  -1  12   1        2.41        2.89     13.23 o
   0  12   1       26.36       33.44      8.83 o
   1  12   1       54.97       64.93     13.71 o
   2  12   1      105.53      110.38     14.19 o
   3  12   1        0.00        6.01     11.78 o
   4  12   1        4.89        7.94     11.30 o
  -3 -12   2        9.83       15.63     12.99 o
  -2 -12   2      135.78      128.90     12.51 o
  -1 -12   2       10.51       19.00     13.47 o
   0 -12   2       76.41       73.59     12.75 o
   1 -12   2        0.00        6.01     13.95 o
   2 -12   2       97.09      108.46     14.67 o
  -5 -11   2      102.30      134.99      9.68 o
  -4 -11   2        0.76        2.55      8.38 o
  -3 -11   2      479.70      486.69     11.72 o
  -2 -11   2       90.55       97.40     11.06 o
  -1 -11   2       41.73       43.05     11.78 o
   0 -11   2        4.47       10.58     12.26 o
   1 -11   2        2.96        5.29     11.30 o
   2 -11   2       69.18       72.87     14.19 o
   3 -11   2        2.33       -0.72     12.99 o
   4 -11   2       12.71       18.52     12.75 o
  -6 -10   2        0.57        4.57     12.75 o
  -5 -10   2      112.02      106.78     13.71 o
  -4 -10   2      326.69      336.68     15.39 o
  -3 -10   2       41.25       40.64     13.47 o
  -2 -10   2      117.22      111.82      8.42 o
  -1 -10   2        7.24       11.54     11.30 o
   0 -10   2       20.63       21.64     12.02 o
   1 -10   2       26.96       28.62     11.30 o
   2 -10   2       27.63       21.40     13.23 o
   3 -10   2       27.11       29.34     13.23 o
   4 -10   2        0.01        7.46     12.02 o
   5 -10   2        2.43        2.65     12.26 o
  -7  -9   2       81.70      118.56     12.99 o
  -6  -9   2        2.07       -3.61     11.78 o
  -5  -9   2      645.10      592.08     16.59 o
  -4  -9   2      278.14      227.97     23.93 o
  -3  -9   2       13.89       10.65      6.98 o
  -2  -9   2      260.84      278.45      9.13 o
  -1  -9   2       89.15       93.53      7.38 o
   0  -9   2      254.26      273.43     14.19 o
   1  -9   2        0.00        9.14     11.30 o
   2  -9   2        0.21       -0.72     11.54 o
   3  -9   2      619.61      638.26     16.59 o
   4  -9   2        1.01       11.54     11.78 o
   5  -9   2        1.64        3.37     10.82 o
   6  -9   2        0.37        2.89     11.30 o
  -8  -8   2       14.35       19.60      7.99 o
  -7  -8   2       61.83       59.90      7.91 o
  -6  -8   2      294.57      280.88     15.27 o
  -5  -8   2       63.55       51.33      6.94 o
  -4  -8   2       81.16       62.78     15.27 o
  -3  -8   2      111.82       99.01     12.87 o
  -2  -8   2      257.93      258.65     25.97 o
  -1  -8   2        3.98        6.58      6.14 o
   0  -8   2       20.59       30.78     11.54 o
   1  -8   2      129.55      128.42     10.34 o
   2  -8   2       16.24        9.14     12.51 o
   3  -8   2       46.28       46.65     12.51 o
   4  -8   2        2.05        5.29     10.34 o
   5  -8   2       60.78       60.36     10.82 o
   6  -8   2        0.58        3.85     11.06 o
   7  -8   2        1.85        2.16     10.58 o
  -8  -7   2       23.48       30.23      7.65 o
  -7  -7   2      841.69      824.95     18.88 o
  -6  -7   2      363.80      323.42      8.74 o
  -5  -7   2      169.90      158.64      6.19 o
  -4  -7   2      488.99      444.59     45.45 o
  -3  -7   2      139.99      113.95     10.70 o
  -2  -7   2     1237.28     1276.09     20.56 o
  -1  -7   2      127.37      148.01      7.00 o
   0  -7   2      135.26      148.05      8.54 o
   1  -7   2     2166.42     2363.40     69.14 o
   2  -7   2       18.11        7.83      7.03 o
   3  -7   2      147.28      144.44      7.58 o
   4  -7   2        0.81        0.50      6.51 o
   5  -7   2        1.03       -1.23      6.27 o
   6  -7   2        1.40        0.45      5.92 o
   7  -7   2       25.34       19.00     10.34 o
   8  -7   2      129.62       97.16     11.30 o
  -9  -6   2       40.17       37.19      6.72 o
  -8  -6   2       71.74       72.14     10.46 o
  -7  -6   2       97.03       97.22      7.70 o
  -6  -6   2      134.57      123.40      5.96 o
  -5  -6   2        5.52        5.48      4.93 o
  -4  -6   2      191.92      176.96      5.67 o
  -3  -6   2        4.25        9.77      5.65 o
  -2  -6   2      175.88      186.52     17.32 o
  -1  -6   2      254.58      272.85      7.99 o
   0  -6   2      291.76      294.22      7.48 o
   1  -6   2      119.70      110.17      7.02 o
   2  -6   2       16.21       12.15      6.38 o
   3  -6   2       10.15        4.02      6.59 o
   4  -6   2       29.85       31.45      6.18 o
   5  -6   2       28.06       27.90      6.30 o
   6  -6   2      436.89      381.88     37.40 o
   7  -6   2       39.13       36.79     10.10 o
   8  -6   2       60.25       44.01      9.62 o
  -9  -5   2      242.13      227.94     36.79 o
  -8  -5   2      160.18      157.67      7.74 o
  -7  -5   2       14.84       16.71      4.67 o
  -6  -5   2      102.45      110.16      5.22 o
  -5  -5   2       16.07       15.14      4.70 o
  -4  -5   2      975.78     1043.58      9.05 o
  -3  -5   2       60.47       60.22      4.98 o
  -2  -5   2        7.55        7.27      5.89 o
  -1  -5   2     6048.39     6119.60     33.31 o
   0  -5   2      199.31      203.51      6.97 o
   1  -5   2     1340.94     1326.56     25.61 o
   2  -5   2        2.97        5.08      5.19 o
   3  -5   2      172.90      179.71      6.29 o
   4  -5   2        0.89        3.13      5.54 o
   5  -5   2       13.13       12.77      5.66 o
   6  -5   2      272.64      196.29     31.74 o
   7  -5   2        7.13        5.86      4.76 o
   8  -5   2       16.11       10.82      8.90 o
   9  -5   2        0.88       -3.85     13.71 o
  -9  -4   2      173.43      167.09      7.34 o
  -8  -4   2      264.81      259.54      7.72 o
  -7  -4   2      147.33      134.49      4.96 o
  -6  -4   2       23.88       20.43      5.41 o
  -5  -4   2       32.94       22.81      5.30 o
  -4  -4   2       54.36       66.44      4.85 o
  -3  -4   2      266.43      284.76      4.93 o
  -2  -4   2     2505.18     2588.93     11.56 o
  -1  -4   2      348.21      320.37      9.86 o
   0  -4   2     1022.98     1037.47     11.78 o
   1  -4   2      288.51      267.15      5.58 o
   2  -4   2       71.24       67.76      4.97 o
   3  -4   2      130.45      133.95      5.26 o
   4  -4   2     1041.18     1063.46     16.47 o
   5  -4   2       98.91      100.96     10.82 o
   6  -4   2      214.50      195.23      5.82 o
   7  -4   2       64.51       52.18     10.82 o
   8  -4   2       14.20        7.32      9.14 o
   9  -4   2        0.53       -1.94      6.79 o
  -9  -3   2        1.41        6.45      5.47 o
  -8  -3   2        5.00        8.15      5.75 o
  -7  -3   2       22.90       21.08      3.41 o
  -6  -3   2      258.56      267.27      5.10 o
  -5  -3   2      215.11      207.28      4.67 o
  -4  -3   2       42.06       42.35      3.74 o
  -3  -3   2    10983.30    10458.60     70.36 o
  -2  -3   2      247.28      270.95      5.65 o
  -1  -3   2     2660.28     2382.37     24.53 o
   0  -3   2      865.93      843.39      8.90 o
   1  -3   2      596.92      526.43      8.90 o
   2  -3   2     1644.35     1591.39     22.61 o
   3  -3   2      402.70      404.36     15.27 o
   4  -3   2      614.41      628.64     10.58 o
   5  -3   2        4.49        6.36      5.17 o
   6  -3   2       20.00       19.61      5.48 o
   7  -3   2       53.57       33.67      4.84 o
   8  -3   2       12.64        9.20      3.52 o
   9  -3   2        1.20        1.18      6.14 o
 -10  -2   2       92.17       96.44     13.23 o
  -9  -2   2       51.22       46.41     11.54 o
  -8  -2   2        6.04        9.75      2.51 o
  -7  -2   2        0.06        0.43      2.94 o
  -6  -2   2       36.42       38.21      3.11 o
  -5  -2   2       74.58       88.07      3.82 o
  -4  -2   2      629.21      671.37      4.80 o
  -3  -2   2     2113.96     1951.12      7.34 o
  -2  -2   2       32.94       44.76      3.66 o
  -1  -2   2       93.29       93.52      3.32 o
   0  -2   2       98.15      116.40      6.25 o
   1  -2   2      637.21      528.11      6.97 o
   2  -2   2     4709.20     4689.17     45.56 o
   3  -2   2     1321.28     1250.47      7.38 o
   4  -2   2     1503.88     1450.67      8.33 o
   5  -2   2       13.06       10.37      4.58 o
   6  -2   2       47.27       50.48      5.26 o
   7  -2   2       19.45       23.55      3.72 o
   8  -2   2       36.15       37.97      3.45 o
   9  -2   2       15.73       13.95     12.75 o
  10  -2   2        6.11       13.71     13.71 o
 -10  -1   2       16.24       20.20     13.47 o
  -9  -1   2        0.23       -5.53     12.75 o
  -8  -1   2       73.49       69.55      6.49 o
  -7  -1   2       41.64       38.93      3.07 o
  -6  -1   2      129.30      130.30      2.99 o
  -5  -1   2     3532.74     3558.57     26.60 o
  -4  -1   2       20.88       20.06      1.99 o
  -3  -1   2      180.78      171.38      4.24 o
  -2  -1   2       53.60       44.31      4.04 o
  -1  -1   2      211.95      218.63      5.05 o
   0  -1   2     4278.82     3963.24     42.81 o
   1  -1   2      105.83       93.79      4.09 o
   2  -1   2     2430.52     2369.85     22.73 o
   3  -1   2      150.69      156.32      4.33 o
   4  -1   2       47.83       55.49      4.04 o
   5  -1   2        2.26       -0.10      3.97 o
   6  -1   2       61.68       60.29      3.74 o
   7  -1   2       39.40       37.79      3.76 o
   8  -1   2        0.11        0.04      3.52 o
   9  -1   2        4.68        1.51      4.79 o
  10  -1   2        0.54        2.16     11.54 o
 -10   0   2        0.16       -9.86     12.26 o
  -9   0   2        0.08       -4.81     13.71 o
  -8   0   2       64.12       65.17     13.95 o
  -7   0   2      278.53      281.85     15.39 o
  -6   0   2       22.40       18.09      3.25 o
  -5   0   2      128.34      110.98      4.81 o
  -4   0   2       45.45       43.98      1.85 o
  -3   0   2        4.49        3.07      1.72 o
  -2   0   2      104.74      110.80      2.45 o
  -1   0   2       72.05       61.81      3.85 o
   2   0   2    18120.52    14862.28    104.01 o
   3   0   2       20.67       25.84      5.89 o
   4   0   2       84.18      103.95      3.37 o
   5   0   2      377.44      386.76      4.21 o
   6   0   2      253.01      253.45      5.22 o
   7   0   2       54.75       53.13      4.51 o
   8   0   2      110.83      120.03      6.22 o
   9   0   2       32.69       31.08      5.40 o
  10   0   2       53.36       64.21     12.02 o
 -10   1   2        2.86      -14.67     12.51 o
  -9   1   2       19.59        7.70     13.71 o
  -8   1   2       27.88       34.63     13.47 o
  -7   1   2      808.52      795.78     17.56 o
  -6   1   2       76.56       84.89     11.78 o
  -5   1   2        1.44       -2.65     10.34 o
  -2   1   2    19250.63    16465.26    125.53 o
  -1   1   2       23.98       23.81      4.09 o
   1   1   2     5440.83     4884.55     55.31 o
   2   1   2      437.99      400.17      7.70 o
   3   1   2     1438.44     1433.52     12.46 o
   4   1   2      124.51      130.42      3.89 o
   5   1   2       15.47       19.89      5.88 o
   6   1   2       10.76       10.23      4.36 o
   7   1   2       29.42       29.44      4.48 o
   8   1   2       24.67       25.80      4.75 o
   9   1   2        5.41       10.04      5.75 o
  10   1   2        1.27       -1.44     11.78 o
 -10   2   2       11.00       20.44     15.15 o
  -9   2   2       68.66       88.26     14.91 o
  -8   2   2       19.78       27.66     14.19 o
  -7   2   2      105.56       96.44     14.91 o
  -6   2   2       53.67       57.01      2.82 o
  -5   2   2       99.53      103.17      3.61 o
  -4   2   2       13.74       15.15      3.13 o
  -3   2   2       43.90       42.57      3.37 o
  -1   2   2      575.48      545.00      6.01 o
   0   2   2    10155.88     8972.85     75.99 o
   1   2   2      199.45      199.61      6.97 o
   2   2   2        0.21        2.35      2.53 o
   3   2   2     3900.36     3692.62     32.23 o
   4   2   2      426.37      461.15      4.20 o
   5   2   2       29.55       27.79      4.05 o
   6   2   2      315.66      326.50      6.84 o
   7   2   2      311.55      306.56      5.74 o
   8   2   2      195.63      202.36      7.28 o
   9   2   2       38.65       39.00      7.46 o
  10   2   2       24.07       12.99      9.86 o
  -9   3   2      205.57      195.76     15.15 o
  -8   3   2       11.65       12.75     11.30 o
  -7   3   2      122.21      112.13      5.41 o
  -6   3   2        3.96        7.23      4.36 o
  -5   3   2     1486.57     1451.35     10.34 o
  -4   3   2     5242.23     5012.14     48.82 o
  -3   3   2       11.53       13.82      2.94 o
  -2   3   2     3213.55     3185.21     31.41 o
  -1   3   2     8155.14     7677.93    107.98 o
   0   3   2      108.45      113.27      6.73 o
   1   3   2     1610.29     1628.59     12.51 o
   2   3   2      579.09      563.49      7.19 o
   3   3   2       71.07       65.97      3.70 o
   4   3   2       28.69       28.74      3.87 o
   5   3   2        2.03       -5.06      4.19 o
   6   3   2        0.87        1.41      4.78 o
   7   3   2       32.72       32.39      4.81 o
   8   3   2        3.47        3.48      4.59 o
   9   3   2        7.92        7.89      6.24 o
  10   3   2      142.87       98.84     10.10 o
  -9   4   2        5.05        7.21     15.39 o
  -8   4   2        8.34        9.20      4.33 o
  -7   4   2       22.13       19.90      4.96 o
  -6   4   2       30.14       29.50      5.72 o
  -5   4   2       71.59       65.56      3.10 o
  -4   4   2     6638.28     6754.72    245.54 o
  -3   4   2       11.30        6.81      3.76 o
  -2   4   2     3631.57     3447.52     23.33 o
  -1   4   2      328.35      328.16      5.44 o
   0   4   2       46.93       35.35      6.25 o
   1   4   2     3758.55     3590.01     18.28 o
   2   4   2      515.50      559.22      7.82 o
   3   4   2      342.58      388.63      5.56 o
   4   4   2      606.91      664.28      4.91 o
   5   4   2      187.48      177.15      6.00 o
   6   4   2      271.62      267.19      5.18 o
   7   4   2        7.17        6.01      4.30 o
   8   4   2      183.68      188.77      9.64 o
   9   4   2      112.49      124.10      7.04 o
  10   4   2       20.28       31.02     10.10 o
  -9   5   2       16.84       19.72     14.67 o
  -8   5   2        5.37        6.17      5.35 o
  -7   5   2      223.48      223.43      8.06 o
  -6   5   2      639.24      597.31     12.66 o
  -5   5   2       42.25       42.92      4.44 o
  -4   5   2      587.50      614.05     15.03 o
  -3   5   2      985.45      981.67      8.11 o
  -2   5   2      288.14      303.66      5.78 o
  -1   5   2      723.45      695.72     16.71 o
   0   5   2       91.66       95.81      6.85 o
   1   5   2       26.52       28.38      7.21 o
   2   5   2       12.45       14.26      4.26 o
   3   5   2     1074.12     1183.04     16.59 o
   4   5   2      114.40      109.39      3.65 o
   5   5   2       13.64       23.04      3.92 o
   6   5   2       62.68       53.17      5.47 o
   7   5   2       98.57       94.25      5.78 o
   8   5   2      170.71      159.46      8.84 o
   9   5   2       32.88       23.47      6.97 o
  -8   6   2       80.88       74.55     13.71 o
  -7   6   2        8.21       12.47      6.86 o
  -6   6   2     1334.50     1266.51     24.17 o
  -5   6   2       22.28       13.07      5.77 o
  -4   6   2      343.59      324.01      6.81 o
  -3   6   2       18.71       21.61      5.95 o
  -2   6   2       90.74       83.08      5.69 o
  -1   6   2     1585.99     1602.25     18.04 o
   0   6   2       73.02       67.17      6.28 o
   1   6   2       12.79       26.93      8.90 o
   2   6   2     1491.48     1353.29    142.13 o
   3   6   2      120.80      113.94      6.13 o
   4   6   2       92.79       97.96      4.80 o
   5   6   2        0.99        2.17      3.91 o
   6   6   2      664.95      700.83      9.08 o
   7   6   2      313.56      332.46     10.82 o
   8   6   2      281.20      316.68      8.90 o
   9   6   2      111.43       97.64     10.82 o
  -8   7   2       36.00       32.47     16.83 o
  -7   7   2        1.65        6.20      6.94 o
  -6   7   2       36.72       47.77      6.97 o
  -5   7   2      175.09      115.86     24.53 o
  -4   7   2       13.13       12.39      6.24 o
  -3   7   2      197.68      186.55      7.04 o
  -2   7   2        4.08        7.28      6.28 o
  -1   7   2       40.22       38.35      6.70 o
   0   7   2      177.85      162.06      7.56 o
   1   7   2      780.87      843.30     21.52 o
   2   7   2       26.73       23.60      6.19 o
   3   7   2        0.58        2.68      4.44 o
   4   7   2      212.45      207.83      6.09 o
   5   7   2      747.32      734.13      8.44 o
   6   7   2      153.35      155.19      7.84 o
   7   7   2       64.28       66.21      6.94 o
   8   7   2      121.81      144.34      7.55 o
   9   7   2        6.91        9.38      9.62 o
  -7   8   2        0.04       -1.56      7.28 o
  -6   8   2       32.54       35.59      9.86 o
  -5   8   2        1.76       -2.99      5.65 o
  -4   8   2       14.03       12.50      6.59 o
  -3   8   2      525.06      535.81      9.24 o
  -2   8   2       71.45       65.28      7.06 o
  -1   8   2       34.83       38.60      7.15 o
   0   8   2      400.29      405.70      9.60 o
   1   8   2       65.01       62.29     12.99 o
   2   8   2        9.55        6.73      6.36 o
   3   8   2      188.41      175.44      6.76 o
   4   8   2      708.60      703.05      8.59 o
   5   8   2       21.21       15.98      5.22 o
   6   8   2      539.42      488.07     32.23 o
   7   8   2      131.87      105.81     13.47 o
   8   8   2        1.24       -1.44     12.26 o
  -7   9   2        0.01       -2.37      8.32 o
  -6   9   2        3.50        1.44      9.86 o
  -5   9   2        2.33       -3.13     10.34 o
  -4   9   2        2.11        0.37      6.57 o
  -3   9   2       92.75       90.42     10.58 o
  -2   9   2        1.42        1.20      9.86 o
  -1   9   2      147.24      160.65     11.30 o
   0   9   2      134.22      126.50     12.02 o
   1   9   2       35.43       41.36     12.99 o
   2   9   2      220.96      194.66     26.45 o
   3   9   2      693.03      735.30     82.61 o
   4   9   2      108.27       95.82      5.93 o
   5   9   2      204.22      193.60      6.09 o
   6   9   2      252.46      257.80     15.15 o
   7   9   2        0.91       -2.65     12.99 o
  -6  10   2       13.54       18.52     10.82 o
  -5  10   2       33.07       36.07     11.06 o
  -4  10   2       25.72       27.42     10.82 o
  -3  10   2        8.76       19.96     12.02 o
  -2  10   2       87.78       96.55      8.53 o
  -1  10   2       40.74       44.49     12.26 o
   0  10   2       17.27       10.58     12.02 o
   1  10   2       41.04       62.98     17.56 o
   2  10   2      175.21      156.10     15.15 o
   3  10   2       21.19       28.21      6.00 o
   4  10   2      301.68      309.99     15.63 o
   5  10   2       80.99       76.72     12.51 o
   6  10   2        2.60        3.61     13.71 o
  -4  11   2        6.78        6.73     11.06 o
  -3  11   2       31.57       40.16     11.06 o
  -2  11   2        0.02       12.51     12.75 o
  -1  11   2       14.03       15.87     10.82 o
   0  11   2        5.04        2.40     12.99 o
   1  11   2      165.53      176.28     14.19 o
   2  11   2       99.08      104.61     14.43 o
   3  11   2        9.83        4.81     12.26 o
   4  11   2      186.41      189.26     14.91 o
   5  11   2       14.33       21.16     11.54 o
  -3  12   2        3.16       12.02     12.75 o
  -2  12   2        1.54       15.87     12.99 o
  -1  12   2        0.85       -4.89      8.03 o
   0  12   2      165.14      150.55     12.99 o
   1  12   2        4.55       16.35     13.71 o
   2  12   2       47.70       42.57     14.19 o
   3  12   2       27.32       24.77     11.78 o
   4  12   2        0.23       -5.29     13.47 o
  -2 -12   3        1.97        2.40     11.30 o
  -1 -12   3        2.68       13.95     13.71 o
   0 -12   3      293.15      316.24     16.35 o
   1 -12   3        4.44        1.68     12.75 o
   2 -12   3       42.32       46.65     13.23 o
  -4 -11   3        0.51        2.89     11.78 o
  -3 -11   3      127.88      112.55     11.54 o
  -2 -11   3        8.67        9.38     12.02 o
  -1 -11   3       97.80       90.66     11.06 o
   0 -11   3        3.21        4.33     12.51 o
   1 -11   3        4.81       16.35     10.34 o
   2 -11   3        5.30        9.14     12.51 o
   3 -11   3       31.98       18.04     11.78 o
   4 -11   3        0.71        8.66     11.06 o
  -6 -10   3       32.19       40.16     11.06 o
  -5 -10   3      125.49      128.07      8.99 o
  -4 -10   3       11.48       19.24     12.02 o
  -3 -10   3        3.81        9.14     12.02 o
  -2 -10   3      561.45      537.25     16.11 o
  -1 -10   3       16.67       29.10     12.99 o
   0 -10   3      116.41      126.02     10.82 o
   1 -10   3        3.19        4.33      9.86 o
   2 -10   3       60.62       64.21     13.95 o
   3 -10   3       20.76       18.28     13.23 o
   4 -10   3        1.03        5.53     11.54 o
   5 -10   3       41.66       46.17     12.75 o
  -7  -9   3        8.37       10.23      6.72 o
  -6  -9   3        1.12        4.80      7.68 o
  -5  -9   3      121.93      100.49      8.42 o
  -4  -9   3       10.87       13.34      8.09 o
  -3  -9   3      440.47      415.54     10.43 o
  -2  -9   3       34.24       40.88     11.54 o
  -1  -9   3        3.83        6.97     12.02 o
   0  -9   3       12.76        4.33      9.38 o
   1  -9   3       64.74       65.17     12.26 o
   2  -9   3       26.15       20.92      9.62 o
   3  -9   3       51.56       37.52     12.26 o
   4  -9   3       20.44       18.52     10.58 o
   5  -9   3       23.57       23.81     12.02 o
   6  -9   3        1.51        2.65     11.30 o
  -7  -8   3      170.84      173.43      6.74 o
  -6  -8   3        8.59       10.69      7.94 o
  -5  -8   3       33.54       13.95     11.78 o
  -4  -8   3      586.86      426.36     64.21 o
  -3  -8   3      110.02       93.02      6.21 o
  -2  -8   3      781.23      770.31     21.04 o
  -1  -8   3        0.27        0.74      8.48 o
   0  -8   3       19.57       22.94      8.33 o
   1  -8   3      109.52      111.59     12.75 o
   2  -8   3        0.19       -1.68     10.58 o
   3  -8   3      161.51      159.20     13.71 o
   4  -8   3       20.68       16.59     11.54 o
   5  -8   3        2.08       -1.44     11.78 o
   6  -8   3        2.33        2.89     11.54 o
   7  -8   3        0.03        0.48     11.06 o
  -8  -7   3       10.44        9.49      5.34 o
  -7  -7   3      235.97      219.54      8.97 o
  -6  -7   3        2.19        3.76      7.70 o
  -5  -7   3      267.74      255.71      9.27 o
  -4  -7   3       27.94       41.08     15.63 o
  -3  -7   3       48.72       38.93      8.90 o
  -2  -7   3      164.29      180.35      6.90 o
  -1  -7   3       42.93       53.94      5.74 o
   0  -7   3        8.74       17.38      7.05 o
   1  -7   3      184.24      174.05      8.56 o
   2  -7   3        1.74       -0.95      7.28 o
   3  -7   3       78.30       78.49      7.86 o
   4  -7   3        0.19        0.44      6.40 o
   5  -7   3        0.05       -0.16      6.30 o
   6  -7   3        2.92        2.54      6.27 o
   7  -7   3        8.03        4.09     10.58 o
   8  -7   3        0.40       -2.65     10.58 o
  -8  -6   3       23.10       23.35      5.18 o
  -7  -6   3        4.91       10.02      7.56 o
  -6  -6   3      224.43      191.78      8.19 o
  -5  -6   3       28.34       32.49      6.18 o
  -4  -6   3      514.85      530.21      8.10 o
  -3  -6   3      319.00      344.30      9.62 o
  -2  -6   3        1.61        1.34      5.22 o
  -1  -6   3      137.69      133.00      6.85 o
   0  -6   3        0.01        7.94      9.38 o
   1  -6   3      393.49      418.22     17.19 o
   2  -6   3       28.11       21.28      6.70 o
   3  -6   3       76.07       72.90      6.55 o
   4  -6   3       33.65       28.57      6.41 o
   5  -6   3       20.79       17.03      6.41 o
   6  -6   3      166.31      169.11      6.93 o
   7  -6   3        0.22        6.01      9.86 o
   8  -6   3       14.08       20.68     10.34 o
  -9  -5   3       96.12       67.10     11.06 o
  -8  -5   3       28.84       28.60      4.79 o
  -7  -5   3      392.72      396.91      8.72 o
  -6  -5   3        5.69        4.53      4.87 o
  -5  -5   3       23.37       29.22      5.15 o
  -4  -5   3       37.68       45.02      4.95 o
  -3  -5   3      242.21      224.87      5.06 o
  -2  -5   3      713.15      650.48     23.81 o
  -1  -5   3       19.69       21.49      5.99 o
   0  -5   3      146.90      160.89      9.86 o
   1  -5   3      319.36      305.20     21.40 o
   2  -5   3        3.00        3.30      5.84 o
   3  -5   3        4.11        8.08      5.72 o
   4  -5   3        1.54        5.97      6.22 o
   5  -5   3        5.64        8.39      6.12 o
   6  -5   3       22.77       22.83      5.38 o
   7  -5   3       11.78       11.72      5.42 o
   8  -5   3        0.56        6.25      9.38 o
   9  -5   3       12.40        4.85      7.86 o
  -9  -4   3       11.27        3.37     12.75 o
  -8  -4   3       10.66       10.72      3.60 o
  -7  -4   3      175.14      172.76      5.97 o
  -6  -4   3       72.72       70.09      5.81 o
  -5  -4   3       64.97       71.24      5.68 o
  -4  -4   3       30.83       51.78      5.12 o
  -3  -4   3       19.62        8.39      4.59 o
  -2  -4   3       84.51       82.69      3.97 o
  -1  -4   3      859.07      919.28     10.10 o
   0  -4   3       49.31       63.05      5.34 o
   1  -4   3      203.35      184.69      8.90 o
   2  -4   3        9.11        9.33      3.79 o
   3  -4   3       23.32       22.71      4.93 o
   4  -4   3     1041.68     1096.33     32.11 o
   5  -4   3        1.65        3.50      6.26 o
   6  -4   3       28.09       31.14      6.23 o
   7  -4   3      101.16      101.38      6.36 o
   8  -4   3       33.08       28.14      8.66 o
   9  -4   3        1.20       -2.95      6.81 o
  -9  -3   3      127.10      157.28     13.47 o
  -8  -3   3        9.70        9.77      4.21 o
  -7  -3   3        4.89        6.74      4.14 o
  -6  -3   3        0.49        0.66      4.28 o
  -5  -3   3       35.22       30.56      4.40 o
  -4  -3   3      526.23      521.90      7.37 o
  -3  -3   3        2.63        2.47      3.45 o
  -2  -3   3       21.39       22.86      3.20 o
  -1  -3   3      981.67      876.80      9.69 o
   0  -3   3       57.23       59.28      6.49 o
   1  -3   3       79.42       85.61      6.73 o
   2  -3   3      213.78      202.25      8.18 o
   3  -3   3       47.72       53.14      4.79 o
   4  -3   3      205.28      205.97      5.89 o
   5  -3   3       15.40       18.21      5.65 o
   6  -3   3       21.90       19.72      5.82 o
   7  -3   3       30.85       33.53      5.71 o
   8  -3   3       99.36       99.72      4.56 o
   9  -3   3        3.02       -1.41      6.93 o
 -10  -2   3        5.88       12.51     12.02 o
  -9  -2   3       30.47       45.21     12.99 o
  -8  -2   3       65.14       79.60     12.75 o
  -7  -2   3       39.15       39.72      1.99 o
  -6  -2   3       44.01       46.59      2.79 o
  -5  -2   3       18.15       24.02      3.67 o
  -4  -2   3        2.13        3.81      3.24 o
  -3  -2   3     2142.37     2112.46      8.85 o
  -2  -2   3     1050.03     1015.33      8.40 o
  -1  -2   3      197.03      200.56      6.01 o
   0  -2   3     1444.48     1295.46     23.21 o
   1  -2   3       17.00       12.26      7.21 o
   2  -2   3     5028.57     4670.28     70.22 o
   3  -2   3      152.87      153.61     13.83 o
   4  -2   3        1.59        4.24      4.38 o
   5  -2   3       38.18       41.43      5.24 o
   6  -2   3       40.07       48.24      5.71 o
   7  -2   3       90.15       88.21      6.09 o
   8  -2   3        4.98        2.60      3.88 o
   9  -2   3       78.81       89.97      6.93 o
  10  -2   3        1.17       -2.89     11.78 o
 -10  -1   3        0.65        7.46     12.02 o
  -9  -1   3        0.63        0.00     11.78 o
  -8  -1   3       20.09        7.46     12.26 o
  -7  -1   3       51.13       45.45     12.02 o
  -6  -1   3      114.97      119.52      4.62 o
  -5  -1   3      674.13      680.49      7.40 o
  -4  -1   3      333.09      334.35      4.13 o
  -3  -1   3      734.04      631.43      3.63 o
  -2  -1   3      482.40      512.86      3.68 o
  -1  -1   3     1505.58     1329.86      6.22 o
   0  -1   3     1568.65     1492.99     19.12 o
   1  -1   3        0.15       -1.44      4.33 o
   2  -1   3       43.95       44.73      6.49 o
   3  -1   3      107.32       94.95      4.38 o
   4  -1   3      253.38      243.63      5.34 o
   5  -1   3      175.64      182.43      5.41 o
   6  -1   3      350.74      374.51     10.10 o
   7  -1   3       12.79       12.02      4.04 o
   8  -1   3        2.44        1.12      4.61 o
   9  -1   3        5.82        7.98      5.47 o
  10  -1   3        1.51        0.96     12.99 o
 -10   0   3       20.74       20.68     14.43 o
  -9   0   3        2.01       -3.85     13.47 o
  -8   0   3       33.08       17.07     13.71 o
  -7   0   3      127.02      109.18     12.26 o
  -6   0   3        0.11       -3.61     12.02 o
  -5   0   3       68.17       70.57      7.50 o
  -4   0   3      480.99      448.97      5.53 o
  -3   0   3      104.75      114.88      2.82 o
  -2   0   3      601.41      516.57      8.90 o
  -1   0   3        7.55        6.78      2.53 o
   0   0   3     3715.60     3187.31     32.11 o
   1   0   3       85.16       89.70      5.29 o
   2   0   3      292.75      289.79      7.46 o
   3   0   3     1384.83     1393.63     22.73 o
   4   0   3        0.36        2.63      4.21 o
   5   0   3      350.34      364.34      4.99 o
   6   0   3       46.18       47.81      4.18 o
   7   0   3       81.36       80.62      4.81 o
   8   0   3       18.50       15.88      4.20 o
   9   0   3        6.97        6.91      6.03 o
  10   0   3       17.44       30.78     12.51 o
 -10   1   3        3.46      -12.51     15.15 o
  -9   1   3       11.41       -1.92     12.02 o
  -8   1   3       56.73       42.81     13.95 o
  -7   1   3      149.51      187.34     14.67 o
  -6   1   3       69.81       83.45     11.54 o
  -5   1   3       32.44       20.68     11.78 o
  -3   1   3       15.60       10.58      5.53 o
  -2   1   3       46.22       42.33      2.26 o
  -1   1   3      778.06      723.87      7.94 o
   0   1   3      895.96      848.92      5.53 o
   1   1   3       36.38       26.09      2.47 o
   2   1   3     2217.39     2104.31      9.26 o
   3   1   3      839.56      869.93      6.95 o
   4   1   3      255.24      258.76      5.53 o
   5   1   3      137.02      130.66      4.55 o
   6   1   3       63.63       65.22      4.83 o
   7   1   3       67.23       69.04      4.84 o
   8   1   3        1.28        2.25      4.24 o
   9   1   3        0.39       -0.15      6.09 o
  10   1   3       32.74       28.86     12.02 o
  -9   2   3       12.98       17.07     13.71 o
  -8   2   3       43.65       56.76     14.19 o
  -7   2   3       69.43       68.54     13.47 o
  -6   2   3        6.67       11.30     12.26 o
  -4   2   3        4.37        5.53      2.16 o
  -3   2   3      457.78      442.98      4.33 o
  -2   2   3     3616.66     3418.54     35.83 o
  -1   2   3      346.36      301.38      3.99 o
   0   2   3     1070.60     1007.09      5.29 o
   1   2   3     2686.42     2459.95     14.19 o
   2   2   3        8.23       15.39      6.25 o
   3   2   3      553.91      603.89      4.50 o
   4   2   3       17.65       24.24      3.65 o
   5   2   3      177.93      176.59      4.78 o
   6   2   3       17.86       14.07      4.79 o
   7   2   3        1.14        2.37      4.92 o
   8   2   3      128.11      131.29      5.18 o
   9   2   3      130.76      131.18      7.34 o
  10   2   3       53.06       33.43      9.62 o
  -9   3   3        6.80       11.06     11.78 o
  -8   3   3        0.11        3.13     12.26 o
  -7   3   3       43.72       31.02     14.67 o
  -6   3   3       55.64       57.20      3.28 o
  -5   3   3       70.58       71.18      4.57 o
  -4   3   3        7.06        7.21      4.57 o
  -3   3   3      353.05      355.50      5.89 o
  -2   3   3      106.37      105.83      3.31 o
  -1   3   3        5.32        7.84      3.90 o
   0   3   3       55.17       55.31      7.70 o
   1   3   3     1749.51     1857.77     13.95 o
   2   3   3      683.18      701.50     11.30 o
   3   3   3        4.24        3.65      2.73 o
   4   3   3      430.00      475.81      5.03 o
   5   3   3      130.03      125.00      4.62 o
   6   3   3        0.02       -4.06      4.93 o
   7   3   3        3.39        1.00      5.09 o
   8   3   3      112.34      110.42      5.38 o
   9   3   3      119.40      115.61      7.12 o
  10   3   3       54.30       45.21      9.14 o
  -9   4   3        3.54        5.77     13.95 o
  -8   4   3        5.60        9.86     13.47 o
  -7   4   3       10.06        8.17      3.69 o
  -6   4   3       61.66       51.77      5.27 o
  -5   4   3       77.15       69.80      5.50 o
  -4   4   3      124.60      122.24      3.78 o
  -3   4   3        1.59        3.01      3.23 o
  -2   4   3      135.69      150.51      5.77 o
  -1   4   3      743.18      706.78      6.38 o
   0   4   3       22.55       18.31      4.74 o
   1   4   3      635.25      681.06     11.54 o
   2   4   3       98.89      111.09      4.33 o
   3   4   3      693.10      674.69      7.85 o
   4   4   3        0.85        2.56      3.95 o
   5   4   3       92.74      113.44      4.76 o
   6   4   3      347.91      349.09      5.34 o
   7   4   3      198.00      197.80      5.73 o
   8   4   3       29.39       31.32      4.88 o
   9   4   3       21.88       26.34      6.72 o
  10   4   3       27.09       17.42      6.63 o
  -9   5   3        2.08        5.29     13.23 o
  -8   5   3       15.97       10.10     14.43 o
  -7   5   3       27.52       24.50      5.61 o
  -6   5   3        1.94        1.50      6.15 o
  -5   5   3      124.87      110.71      4.67 o
  -4   5   3       44.62       44.64      4.81 o
  -3   5   3       74.51       75.41      4.50 o
  -2   5   3      310.63      307.86      5.61 o
  -1   5   3      455.91      490.47     18.64 o
   0   5   3       47.90       53.57      5.69 o
   1   5   3       54.44       48.10      9.14 o
   2   5   3     1149.30     1042.53     93.79 o
   3   5   3        2.83        1.79      4.09 o
   4   5   3       67.98       78.11      2.95 o
   5   5   3       78.80       98.34      5.00 o
   6   5   3      146.13      158.62      5.65 o
   7   5   3       86.16       76.36      5.29 o
   8   5   3      172.08      195.66      9.55 o
   9   5   3       31.43       39.27      7.04 o
  -8   6   3        7.69       -3.61     14.19 o
  -7   6   3      107.55      104.66      6.98 o
  -6   6   3        0.49       -1.00      3.48 o
  -5   6   3       39.84       36.92      4.52 o
  -4   6   3      104.63      110.59      5.84 o
  -3   6   3       52.97       54.58      5.52 o
  -2   6   3       48.60       52.98      5.69 o
  -1   6   3       49.08       53.88      5.92 o
   0   6   3      153.02      159.89      6.26 o
   1   6   3      525.92      580.78     12.99 o
   2   6   3      168.97      114.91     16.23 o
   3   6   3        9.96       12.36      3.83 o
   4   6   3      399.09      396.51      5.12 o
   5   6   3      170.31      165.98      3.74 o
   6   6   3       51.57       56.86      6.26 o
   7   6   3        9.03       13.97      6.14 o
   8   6   3       90.24      111.45      7.03 o
   9   6   3        0.19       11.78     10.34 o
  -8   7   3        6.71        4.09     16.11 o
  -7   7   3       21.47       20.52      6.52 o
  -6   7   3       43.99       39.31      7.83 o
  -5   7   3        6.80        2.43      4.73 o
  -4   7   3        5.36        5.88      5.89 o
  -3   7   3      121.15      129.96      6.38 o
  -2   7   3       19.50       22.98      6.28 o
  -1   7   3       25.58       27.77      6.74 o
   0   7   3      713.92      715.21     20.44 o
   1   7   3        0.36        7.62      7.48 o
   2   7   3       13.51       17.17      5.41 o
   3   7   3        4.45        4.97      4.19 o
   4   7   3      124.64      141.39      4.99 o
   5   7   3      282.06      288.79      8.18 o
   6   7   3      245.72      246.26     12.75 o
   7   7   3       79.81       96.07      6.40 o
   8   7   3       14.51       24.29     11.30 o
   9   7   3        0.50       -2.89     11.30 o
  -7   8   3        1.12        1.68      7.30 o
  -6   8   3       30.86       32.39      8.12 o
  -5   8   3        8.31        6.41      5.52 o
  -4   8   3        1.29        4.19      6.12 o
  -3   8   3       52.50       58.10      6.72 o
  -2   8   3       16.53       18.24      6.89 o
  -1   8   3       57.32       65.19      7.06 o
   0   8   3       26.75       19.06      8.24 o
   1   8   3        4.02        0.00     12.26 o
   2   8   3      186.39      192.21      6.82 o
   3   8   3      221.29      176.07     29.10 o
   4   8   3      168.11      159.46      9.26 o
   5   8   3       92.49       84.33      4.61 o
   6   8   3      107.35      113.03     12.99 o
   7   8   3       18.43       28.14     11.06 o
   8   8   3       14.36       13.71     11.54 o
  -6   9   3        0.01       -5.77      7.51 o
  -5   9   3        0.32        2.16     10.34 o
  -4   9   3       13.30       22.46      6.47 o
  -3   9   3        2.01        2.33      6.51 o
  -2   9   3       67.96       75.03     11.30 o
  -1   9   3        0.63        0.48     11.06 o
   0   9   3       98.34       90.66     11.54 o
   1   9   3        3.46        3.61     10.34 o
   2   9   3      195.24      163.27      9.86 o
   3   9   3      142.07      129.62      6.28 o
   4   9   3      128.76      124.87      5.71 o
   5   9   3       49.49       44.25     13.71 o
   6   9   3       10.57        3.61     11.78 o
   7   9   3       12.92       31.74     12.51 o
  -6  10   3        3.10        1.59      8.45 o
  -5  10   3        3.76        5.29     10.58 o
  -4  10   3        4.02       10.10     11.30 o
  -3  10   3       14.70       12.51     11.54 o
  -2  10   3       65.94       56.03     10.82 o
  -1  10   3       19.01       15.15     10.82 o
   0  10   3       79.34       87.78     12.75 o
   1  10   3       28.11       26.93     13.23 o
   2  10   3      100.80       83.52     11.66 o
   3  10   3        4.52        5.61      5.33 o
   4  10   3       58.50       51.22     12.51 o
   5  10   3       13.41        9.86     11.06 o
   6  10   3        9.20        9.38     13.71 o
  -4  11   3       24.40       18.28     12.02 o
  -3  11   3        4.97       19.00     12.26 o
  -2  11   3        5.88        7.70     11.78 o
  -1  11   3       17.78       14.19     10.82 o
   0  11   3       22.95       22.61     12.99 o
   1  11   3       30.57       36.82      8.26 o
   2  11   3        4.52       -6.01     13.47 o
   3  11   3      109.50      113.99     13.71 o
   4  11   3        1.08        5.05     14.19 o
   5  11   3        1.36       13.95     12.51 o
  -3  12   3        2.37        5.29     12.51 o
  -2  12   3        1.65        5.29     11.06 o
  -1  12   3        0.11       -4.33     12.02 o
   0  12   3      193.24      185.90     14.43 o
   1  12   3       17.77       19.48     12.99 o
   2  12   3       35.28       31.26     13.47 o
   3  12   3        9.93       18.52     13.95 o
   4  12   3       13.16       20.92     14.43 o
  -1 -12   4        3.80        3.85     13.95 o
   0 -12   4       89.14       81.04     14.67 o
   1 -12   4       20.34       19.00     12.51 o
  -4 -11   4        8.26       15.15     12.26 o
  -3 -11   4        9.64       12.02     12.51 o
  -2 -11   4       31.14       34.15     13.47 o
  -1 -11   4        6.34        2.16     11.30 o
   0 -11   4      198.22      201.53     14.67 o
   1 -11   4        7.26        1.44     12.02 o
   2 -11   4      117.12      113.51     12.51 o
   3 -11   4       13.29       24.53     13.47 o
   4 -11   4        9.14       18.52     13.71 o
  -5 -10   4        5.73        6.49     10.10 o
  -4 -10   4        1.06       10.34     11.30 o
  -3 -10   4       16.60       19.00     10.58 o
  -2 -10   4      229.15      203.69     12.99 o
  -1 -10   4        1.77        1.92     10.34 o
   0 -10   4      192.87      197.44     13.95 o
   1 -10   4       53.13       46.65     11.30 o
   2 -10   4      100.87      104.85     14.19 o
   3 -10   4       17.67       23.81     11.30 o
   4 -10   4        8.91       20.44     12.75 o
   5 -10   4        5.05        6.01     11.54 o
  -6  -9   4        4.79        8.66     10.34 o
  -5  -9   4       38.83       46.17     10.58 o
  -4  -9   4       61.76       61.81     10.34 o
  -3  -9   4        0.54        5.29     11.54 o
  -2  -9   4      130.60      117.12     10.82 o
  -1  -9   4       42.31       37.52      9.62 o
   0  -9   4       60.82       53.87     13.23 o
   1  -9   4        7.12        1.44     12.99 o
   2  -9   4        0.60        0.48     11.06 o
   3  -9   4       86.62       94.99     12.02 o
   4  -9   4       24.46       26.93     12.51 o
   5  -9   4        0.07       -3.13     12.51 o
   6  -9   4        1.62        0.72     11.54 o
  -7  -8   4        0.20        4.87      6.81 o
  -6  -8   4       16.72       22.86      7.62 o
  -5  -8   4       37.21       37.28     10.34 o
  -4  -8   4      240.75      213.79     11.54 o
  -3  -8   4       31.28       22.87      7.80 o
  -2  -8   4       70.56       77.06     12.14 o
  -1  -8   4      289.45      291.42     10.16 o
   0  -8   4       31.26       34.63     10.34 o
   1  -8   4       50.61       63.73     13.23 o
   2  -8   4       48.05       41.60     12.75 o
   3  -8   4       93.32      103.41     12.99 o
   4  -8   4        2.13        1.68     12.02 o
   5  -8   4        0.10       -0.96     11.30 o
   6  -8   4       22.10       33.43     12.26 o
   7  -8   4       44.38       50.98     12.26 o
  -8  -7   4       49.59       33.19     11.06 o
  -7  -7   4       19.17       23.42      7.07 o
  -6  -7   4       23.51       20.82      7.20 o
  -5  -7   4       43.17       41.76      5.98 o
  -4  -7   4      126.18      102.72     22.49 o
  -3  -7   4       21.12       14.78      6.80 o
  -2  -7   4        8.18       11.53      7.43 o
  -1  -7   4      266.19      286.83      8.63 o
   0  -7   4      126.48      136.88      9.02 o
   1  -7   4       30.04       27.51      7.40 o
   2  -7   4        3.25        5.02      6.55 o
   3  -7   4       47.98       47.95      7.28 o
   4  -7   4        0.11       -0.97      6.61 o
   5  -7   4        4.78        3.05      6.50 o
   6  -7   4       47.50       31.50     11.30 o
   7  -7   4       14.03       10.58     10.82 o
   8  -7   4        8.06       11.78     11.06 o
  -8  -6   4        0.20       11.54     12.51 o
  -7  -6   4      140.89      140.20      7.46 o
  -6  -6   4       78.79       80.12      5.89 o
  -5  -6   4      287.49      287.54      6.03 o
  -4  -6   4      347.06      349.12      6.15 o
  -3  -6   4        2.52        4.36      5.14 o
  -2  -6   4      344.37      365.73     11.18 o
  -1  -6   4      514.21      526.88      8.99 o
   0  -6   4       17.02       30.29     10.58 o
   1  -6   4      708.31      752.21     20.08 o
   2  -6   4       24.19       16.90      7.39 o
   3  -6   4       51.75       61.53      7.51 o
   4  -6   4      125.91      141.94      7.51 o
   5  -6   4       15.26       25.39      6.62 o
   6  -6   4        0.88        3.30      5.92 o
   7  -6   4        5.15       10.34     10.58 o
   8  -6   4       29.65       19.00     10.58 o
  -9  -5   4       29.77       27.18     11.54 o
  -8  -5   4       48.72       50.59      5.63 o
  -7  -5   4        5.27       11.97      4.94 o
  -6  -5   4      104.52      115.55      4.80 o
  -5  -5   4       85.37       82.23      4.43 o
  -4  -5   4       49.88       50.21      4.47 o
  -3  -5   4      220.22      222.75      5.55 o
  -2  -5   4       88.25       93.44      6.06 o
  -1  -5   4       12.13       12.06      5.96 o
   0  -5   4      182.57      174.55     24.17 o
   1  -5   4      107.61       97.64     10.34 o
   2  -5   4      187.47      184.67      6.85 o
   3  -5   4      150.23      157.30      6.75 o
   4  -5   4      219.69      237.79      5.94 o
   5  -5   4        5.32        7.26      6.40 o
   6  -5   4        1.75        2.93      4.82 o
   7  -5   4        3.04        3.66      5.60 o
   8  -5   4        0.65        3.37      9.62 o
   9  -5   4        1.78       -2.40      9.14 o
  -9  -4   4      113.54      104.61     14.19 o
  -8  -4   4       11.96       13.48      7.21 o
  -7  -4   4       71.52       72.49      4.84 o
  -6  -4   4      789.53      809.08      8.21 o
  -5  -4   4       15.20       18.50      4.22 o
  -4  -4   4      550.45      571.74      6.66 o
  -3  -4   4      951.79      980.50     12.80 o
  -2  -4   4        9.03       18.91      4.72 o
  -1  -4   4     2106.01     2111.83     11.26 o
   0  -4   4       69.31       73.07      9.14 o
   1  -4   4       22.12       37.76      8.18 o
   2  -4   4      130.32      134.43      9.62 o
   3  -4   4       43.19       47.58      5.60 o
   4  -4   4        7.47        6.41      5.95 o
   5  -4   4       64.15       66.65      6.57 o
   6  -4   4       39.88       42.46      6.64 o
   7  -4   4       46.89       46.70      6.29 o
   8  -4   4        0.21        0.48      9.14 o
   9  -4   4       32.95       33.91      9.14 o
  -9  -3   4        1.66      -13.95     13.71 o
  -8  -3   4        0.17       -9.14     12.99 o
  -7  -3   4       74.50       72.01      3.97 o
  -6  -3   4       88.89       86.10      4.78 o
  -5  -3   4      390.46      402.04      4.96 o
  -4  -3   4      377.44      399.90      4.74 o
  -3  -3   4      205.22      184.55      3.88 o
  -2  -3   4      206.51      223.38      4.11 o
  -1  -3   4       29.67       47.64      4.79 o
   0  -3   4      362.31      361.40      6.59 o
   1  -3   4      246.39      228.46      6.97 o
   2  -3   4      126.16      148.14      8.66 o
   3  -3   4        4.52        2.45      5.00 o
   4  -3   4       87.48       78.04      5.78 o
   5  -3   4      147.17      153.12      6.68 o
   6  -3   4        2.85       -0.45      6.09 o
   7  -3   4       44.08       44.22      6.06 o
   8  -3   4        0.00        1.38      5.66 o
   9  -3   4        0.33       -1.26      6.98 o
  -9  -2   4       63.88       77.20     12.26 o
  -8  -2   4      253.96      268.14     13.71 o
  -7  -2   4       14.35       15.84      5.33 o
  -6  -2   4      233.18      225.07      2.64 o
  -5  -2   4      721.07      769.72      4.91 o
  -4  -2   4      350.28      389.82      5.84 o
  -3  -2   4      749.78      796.58      6.59 o
  -2  -2   4      587.08      639.09      4.89 o
  -1  -2   4      947.79      781.51     17.19 o
   0  -2   4      246.18      233.81      5.78 o
   1  -2   4      296.45      281.61      8.90 o
   2  -2   4      329.02      305.42      7.21 o
   3  -2   4      179.86      171.25      5.60 o
   4  -2   4      137.79      151.94      5.75 o
   5  -2   4        1.94        4.62      5.43 o
   6  -2   4       46.81       49.23      6.16 o
   7  -2   4       60.78       64.37      6.09 o
   8  -2   4       60.13       64.49      4.70 o
   9  -2   4       65.33       62.43      6.38 o
  10  -2   4        0.94       -2.89     13.71 o
  -9  -1   4       59.17       62.29     13.47 o
  -8  -1   4       19.12       25.01     13.23 o
  -7  -1   4       21.71       24.29     11.30 o
  -6  -1   4      262.76      262.75      5.53 o
  -5  -1   4       86.11       87.00      4.49 o
  -4  -1   4      792.35      813.40     11.13 o
  -3  -1   4       65.86       67.89      2.73 o
  -2  -1   4      190.31      173.78      2.63 o
  -1  -1   4       80.15       63.80      4.04 o
   0  -1   4     3211.22     3008.10     13.64 o
   1  -1   4       38.30       33.67      7.46 o
   2  -1   4     2201.13     2220.91     14.43 o
   3  -1   4      350.57      346.11      6.02 o
   4  -1   4      137.71      131.37      5.31 o
   5  -1   4     1038.74     1026.48     10.94 o
   6  -1   4       23.08       22.38      5.82 o
   7  -1   4      185.99      176.77      5.43 o
   8  -1   4       11.31        8.15      4.09 o
   9  -1   4        8.94        4.57      6.22 o
  10  -1   4        0.02        3.37     11.54 o
  -9   0   4        1.23       -2.16     11.78 o
  -8   0   4      101.32      106.54     14.43 o
  -7   0   4      231.14      227.50     14.43 o
  -6   0   4      235.23      248.18     14.91 o
  -5   0   4      696.87      660.60     13.89 o
  -4   0   4      397.32      409.35     11.90 o
  -3   0   4      108.67       83.01      4.21 o
  -2   0   4      774.05      743.52     14.38 o
  -1   0   4      915.74      839.82     12.51 o
   0   0   4     1850.33     1765.69     15.99 o
   1   0   4      428.31      381.34     10.82 o
   2   0   4       36.10       28.62      7.70 o
   3   0   4      621.50      632.55      6.46 o
   4   0   4      103.20      107.39      5.41 o
   5   0   4      775.07      772.50      7.97 o
   6   0   4      144.06      150.47      5.31 o
   7   0   4      169.54      163.96      5.16 o
   8   0   4        0.00       -1.80      4.72 o
   9   0   4       12.94       16.65      6.50 o
  10   0   4       75.98       73.35     12.02 o
  -9   1   4       33.06       35.83     14.19 o
  -8   1   4        4.71       -1.44     13.23 o
  -7   1   4       43.62       31.50     12.75 o
  -6   1   4      155.54      158.00     13.95 o
  -5   1   4        6.87        6.01      9.14 o
  -4   1   4       56.63       51.22      9.14 o
  -3   1   4      242.17      231.06      6.61 o
  -2   1   4      955.58      972.90     18.64 o
  -1   1   4        0.10       -0.21      3.56 o
   0   1   4      174.09      195.95      4.04 o
   1   1   4       56.70       64.75      3.68 o
   2   1   4     1247.20     1348.90     12.26 o
   3   1   4     1078.22     1068.21     13.47 o
   4   1   4       41.29       40.26      4.33 o
   5   1   4      662.16      632.28      7.87 o
   6   1   4       36.27       38.16      5.11 o
   7   1   4       12.67       12.13      5.07 o
   8   1   4       19.45       20.42      4.89 o
   9   1   4       58.17       65.61      7.82 o
  10   1   4       69.95       60.60     10.34 o
  -9   2   4        7.91        1.68     12.26 o
  -8   2   4        6.14       -3.37     13.95 o
  -7   2   4       13.64       20.44     14.19 o
  -6   2   4       11.68       15.87     12.75 o
  -2   2   4     2125.66     2101.41     13.22 o
  -1   2   4      109.08       83.42      4.38 o
   0   2   4     2723.47     2595.20     13.35 o
   1   2   4     1447.10     1400.56     12.74 o
   2   2   4      812.96      800.83     11.06 o
   3   2   4     1982.69     1904.22     10.60 o
   4   2   4      676.01      693.98      6.02 o
   5   2   4      592.72      623.49      9.22 o
   6   2   4       30.24       39.36      5.01 o
   7   2   4        0.01        1.56      5.04 o
   8   2   4       19.81       18.86      4.84 o
   9   2   4      164.62      168.46      7.70 o
  10   2   4       27.89       16.35      9.62 o
  -9   3   4       24.35       33.19     14.43 o
  -8   3   4        3.01        2.40     13.23 o
  -7   3   4        9.48        8.90     13.23 o
  -6   3   4        5.37        5.05     14.67 o
  -5   3   4       49.24       50.98      3.61 o
  -4   3   4     1371.59     1492.23      8.66 o
  -3   3   4      286.86      278.00      4.09 o
  -2   3   4      243.86      250.02      3.82 o
  -1   3   4       42.68       50.48      4.16 o
   0   3   4       62.43       82.33      3.70 o
   1   3   4      641.72      634.92      3.81 o
   2   3   4       41.20       34.63      8.90 o
   3   3   4     4598.73     4457.25     92.11 o
   4   3   4       84.93       81.59      3.60 o
   5   3   4      340.69      354.02      7.25 o
   6   3   4      131.30      143.23      5.59 o
   7   3   4      302.73      297.55      9.86 o
   8   3   4      331.95      350.53      9.50 o
   9   3   4        4.15        5.06      6.72 o
  10   3   4      357.25      341.26      8.65 o
  -9   4   4        3.47        5.53     12.02 o
  -8   4   4        0.06        2.16     13.71 o
  -7   4   4       35.50       30.70      2.38 o
  -6   4   4        1.06        0.33      4.04 o
  -5   4   4       37.92       33.39      5.37 o
  -4   4   4       18.76       17.93      3.09 o
  -3   4   4      805.18      835.84      5.77 o
  -2   4   4      241.45      238.10      6.29 o
  -1   4   4       50.96       51.32      3.75 o
   0   4   4      278.92      265.22      4.13 o
   1   4   4      596.18      559.40      4.43 o
   2   4   4      446.51      475.93     10.10 o
   3   4   4       22.86       38.72      8.42 o
   4   4   4      234.89      254.14      8.30 o
   5   4   4      340.70      353.74      4.87 o
   6   4   4       30.04       30.99      4.93 o
   7   4   4      361.33      351.48      7.45 o
   8   4   4       12.94       11.52      5.21 o
   9   4   4       42.47       39.16      6.78 o
  10   4   4        6.15        9.62      9.38 o
  -9   5   4       20.70       25.01     15.87 o
  -8   5   4        0.23       -2.16     14.43 o
  -7   5   4      193.47      187.02      9.14 o
  -6   5   4      770.14      774.81     14.07 o
  -5   5   4       23.13       22.92      5.91 o
  -4   5   4      258.44      274.92      5.45 o
  -3   5   4      516.27      525.38      6.04 o
  -2   5   4      162.55      166.74      5.10 o
  -1   5   4      197.04      194.25      5.77 o
   0   5   4      190.30      206.81     11.18 o
   1   5   4     3137.31     3124.42     20.20 o
   2   5   4        0.47       -1.52      2.11 o
   3   5   4      711.83      676.25     12.75 o
   4   5   4      185.99      197.31      8.56 o
   5   5   4       62.25       67.15      4.26 o
   6   5   4      993.60      952.42     11.30 o
   7   5   4        2.46        1.64      5.00 o
   8   5   4      592.81      624.56     14.79 o
   9   5   4       25.30       19.13      6.53 o
  -8   6   4       10.36       11.06     14.91 o
  -7   6   4       14.61       16.64      6.08 o
  -6   6   4      231.21      233.58      7.89 o
  -5   6   4      155.17      148.27      4.80 o
  -4   6   4       71.67       67.61      4.99 o
  -3   6   4       45.55       44.29      5.35 o
  -2   6   4      119.41      118.04      5.94 o
  -1   6   4        1.10        7.89      5.60 o
   0   6   4      462.15      469.90      8.08 o
   1   6   4      116.29      132.75     10.34 o
   2   6   4        0.00        0.23      3.75 o
   3   6   4      229.16      208.51      3.01 o
   4   6   4        7.14        4.60      7.19 o
   5   6   4      332.33      343.42     14.67 o
   6   6   4       20.99       23.83      5.14 o
   7   6   4      156.67      155.67     10.94 o
   8   6   4       64.15       78.44      8.18 o
   9   6   4       52.83       53.15     11.30 o
  -8   7   4      213.10      192.15     16.59 o
  -7   7   4        1.31        0.95      6.52 o
  -6   7   4      109.51      114.00      7.50 o
  -5   7   4      130.40      119.56      7.68 o
  -4   7   4        0.11        2.95      5.42 o
  -3   7   4        3.32        7.21      5.78 o
  -2   7   4       26.09       27.34      6.38 o
  -1   7   4      597.15      628.15      9.18 o
   0   7   4        5.40       11.83      6.38 o
   1   7   4       22.67       21.85      7.97 o
   2   7   4        1.02        2.86      4.45 o
   3   7   4       65.81       68.06      3.70 o
   4   7   4     1179.61     1128.74      6.09 o
   5   7   4       53.61       42.81     13.23 o
   6   7   4      287.39      281.61     14.19 o
   7   7   4       11.62       15.36      5.12 o
   8   7   4        5.78       11.06     11.06 o
   9   7   4        4.25       10.58     11.06 o
  -7   8   4       70.60       52.75      7.10 o
  -6   8   4       15.50        8.69      7.47 o
  -5   8   4       49.27       44.96      5.29 o
  -4   8   4       43.03       45.49      6.12 o
  -3   8   4       13.23       16.91      6.46 o
  -2   8   4        8.17        7.23      6.87 o
  -1   8   4      153.67      167.01     13.11 o
   0   8   4      113.26      121.55      8.46 o
   1   8   4       31.12       27.66     12.26 o
   2   8   4      115.44      127.20     12.39 o
   3   8   4      110.15      112.01      4.70 o
   4   8   4       68.96       80.55      3.50 o
   5   8   4      117.21      113.99     14.19 o
   6   8   4       42.09       43.05     12.51 o
   7   8   4      175.24      174.83     13.95 o
   8   8   4        0.12        9.62     12.26 o
  -6   9   4        3.62        0.90      7.83 o
  -5   9   4        1.19        0.64      7.68 o
  -4   9   4        8.15       11.37      6.41 o
  -3   9   4      115.71      117.94      6.95 o
  -2   9   4       30.48       34.15     10.34 o
  -1   9   4       60.54       67.34     12.26 o
   0   9   4       20.39        0.72     12.51 o
   1   9   4        0.38        4.33     13.23 o
   2   9   4     1068.87     1070.64     33.91 o
   3   9   4        1.40       -0.47      4.56 o
   4   9   4        6.03        8.36      3.48 o
   5   9   4       87.17      103.41     13.71 o
   6   9   4        3.84        6.49     11.30 o
   7   9   4      193.60      202.97     12.99 o
  -5  10   4       44.98       39.87      8.67 o
  -4  10   4        2.19       -1.44     10.58 o
  -3  10   4        9.97       12.51      9.86 o
  -2  10   4       31.57       33.19     10.82 o
  -1  10   4        2.51        4.33     10.34 o
   0  10   4      325.50      320.33     13.23 o
   1  10   4        0.00        4.81     12.02 o
   2  10   4       91.26       98.90      8.18 o
   3  10   4      403.68      345.88     15.99 o
   4  10   4        2.27        0.72     11.06 o
   5  10   4       70.49       48.82     12.02 o
   6  10   4        4.47        0.00     13.95 o
  -4  11   4        1.46        6.49     11.54 o
  -3  11   4        7.82       11.06     10.58 o
  -2  11   4        3.43        6.73     11.54 o
  -1  11   4       26.14       26.45     10.82 o
   0  11   4      264.25      272.47     14.67 o
   1  11   4       20.34       32.04      7.97 o
   2  11   4       33.61       29.34     13.71 o
   3  11   4        5.25        7.94     13.71 o
   4  11   4       14.95       15.87     14.43 o
   5  11   4      185.22      183.49     15.63 o
  -3  12   4        3.26        3.85     11.06 o
  -2  12   4      275.31      286.66     13.95 o
  -1  12   4       12.70        8.90     11.06 o
   0  12   4        1.36        3.85     12.99 o
   1  12   4      211.23      205.62     12.99 o
   2  12   4        1.91        5.77     10.82 o
   3  12   4       33.77       28.62     13.95 o
   4  12   4       40.24       30.54     12.75 o
  -3 -11   5      182.52      161.61     14.19 o
  -2 -11   5      162.38      153.67     14.19 o
  -1 -11   5       73.20       78.64     13.23 o
   0 -11   5      285.23      316.48     15.63 o
   1 -11   5       74.61       77.20     14.19 o
   2 -11   5       11.36       19.72     13.95 o
   3 -11   5       19.48       24.77     11.30 o
  -5 -10   5       14.26       22.61     10.82 o
  -4 -10   5       10.51        6.97     10.34 o
  -3 -10   5       48.47       38.00     12.75 o
  -2 -10   5       20.75       19.48     12.75 o
  -1 -10   5       62.98       62.05     13.23 o
   0 -10   5      116.32      126.50     14.67 o
   1 -10   5       59.53       50.02     12.02 o
   2 -10   5       11.06       14.43     12.51 o
   3 -10   5       19.11       31.74     12.51 o
   4 -10   5        0.01       -0.24     12.26 o
   5 -10   5        3.17        2.65     12.51 o
  -6  -9   5       61.80       63.25     10.58 o
  -5  -9   5      580.61      535.57     14.43 o
  -4  -9   5      380.53      372.04     13.23 o
  -3  -9   5       30.15       27.18     12.02 o
  -2  -9   5      588.61      564.67     15.15 o
  -1  -9   5       38.22       28.86     12.51 o
   0  -9   5        0.71       -3.13      9.38 o
   1  -9   5       82.72       96.44     12.02 o
   2  -9   5        4.23       10.34     11.78 o
   3  -9   5      105.16      116.64     11.06 o
   4  -9   5        9.49       11.78     12.26 o
   5  -9   5       32.37       24.05     11.06 o
   6  -9   5       22.38       17.56     11.78 o
  -7  -8   5       50.11       60.06      7.17 o
  -6  -8   5       55.35       50.41      7.96 o
  -5  -8   5      194.37      192.87     11.54 o
  -4  -8   5       10.86       11.54     10.34 o
  -3  -8   5       81.15       81.28     10.34 o
  -2  -8   5      309.48      275.36     13.47 o
  -1  -8   5       49.29       48.34     12.51 o
   0  -8   5       42.85       47.14     11.54 o
   1  -8   5       30.86       31.26     10.10 o
   2  -8   5       62.26       72.39     13.23 o
   3  -8   5       73.82       82.73     12.99 o
   4  -8   5       27.23       31.74     11.78 o
   5  -8   5        0.01       -5.29     11.54 o
   6  -8   5        4.90        6.97     12.26 o
   7  -8   5       61.26       59.64     12.51 o
  -7  -7   5      575.68      551.08     20.80 o
  -6  -7   5      285.80      285.43      8.78 o
  -5  -7   5      114.38      110.60      7.97 o
  -4  -7   5     1014.76      979.27     15.15 o
  -3  -7   5       44.67       28.09     18.76 o
  -2  -7   5        9.46       17.61      7.97 o
  -1  -7   5      301.05      298.23     12.75 o
   0  -7   5       33.39       42.64      8.70 o
   1  -7   5      232.78      228.70     13.95 o
   2  -7   5        0.27       11.54     12.51 o
   3  -7   5       72.64       72.63     10.58 o
   4  -7   5       44.74       46.90     11.78 o
   5  -7   5       12.70       13.95     10.34 o
   6  -7   5        0.13       -5.77     11.54 o
   7  -7   5        0.06       -3.61     11.06 o
   8  -7   5       14.80       13.47     11.30 o
  -8  -6   5        3.05       15.87     13.47 o
  -7  -6   5       91.29      101.54      9.50 o
  -6  -6   5       17.95       23.28      6.66 o
  -5  -6   5       13.47       20.04      7.12 o
  -4  -6   5       94.09       71.66      7.09 o
  -3  -6   5      360.70      330.42      6.90 o
  -2  -6   5       25.32       18.75      5.95 o
  -1  -6   5      118.35      115.57      7.96 o
   0  -6   5      104.42      122.16     14.91 o
   1  -6   5      638.54      600.43     15.99 o
   2  -6   5      170.13      180.13     19.24 o
   3  -6   5      217.05      213.91     20.92 o
   4  -6   5      304.49      306.39      9.98 o
   5  -6   5       13.02       12.39      6.58 o
   6  -6   5       16.70       21.45      6.36 o
   7  -6   5       13.49       13.71     11.06 o
   8  -6   5        3.81        6.25     10.58 o
  -8  -5   5      217.24      232.07     13.95 o
  -7  -5   5       25.02       28.38      5.98 o
  -6  -5   5     1002.09     1011.49     11.85 o
  -5  -5   5       64.37       75.81      5.08 o
  -4  -5   5       71.82       73.72      4.97 o
  -3  -5   5      596.87      550.80      7.15 o
  -2  -5   5       26.21       14.86      4.48 o
  -1  -5   5      944.91      969.16     28.50 o
   0  -5   5      325.77      318.81     14.07 o
   1  -5   5      393.61      431.20     11.30 o
   2  -5   5      112.02       93.76      6.30 o
   3  -5   5       86.18       92.09      6.97 o
   4  -5   5        0.19        2.97      7.39 o
   5  -5   5       66.19       62.75      7.15 o
   6  -5   5        1.29       -0.72     10.82 o
   7  -5   5       35.12       27.90     10.58 o
   8  -5   5        0.82        0.72     10.34 o
   9  -5   5        2.79       -0.48      9.86 o
  -9  -4   5       21.35       15.39     13.23 o
  -8  -4   5       17.91       20.68     13.47 o
  -7  -4   5       13.62       12.55      4.45 o
  -6  -4   5        0.99       -2.83      4.68 o
  -5  -4   5        5.73        6.74      4.38 o
  -4  -4   5      154.23      142.89      5.56 o
  -3  -4   5      206.26      207.82      5.83 o
  -2  -4   5      158.91      164.07      5.65 o
  -1  -4   5     2050.81     2064.28     30.18 o
   0  -4   5       42.28       50.17      5.92 o
   1  -4   5     1382.22     1379.92     14.91 o
   2  -4   5      854.98      896.30     13.47 o
   3  -4   5        3.72        3.84      5.89 o
   4  -4   5      198.63      217.34      9.02 o
   5  -4   5        8.44        6.05      6.81 o
   6  -4   5       51.97       54.21      6.93 o
   7  -4   5        7.01        6.01     10.10 o
   8  -4   5       21.63       18.76     10.10 o
   9  -4   5       28.78       23.33      9.62 o
  -9  -3   5       56.81       38.96     14.43 o
  -8  -3   5      237.70      239.53     15.39 o
  -7  -3   5       78.33       76.80      4.04 o
  -6  -3   5        2.52       -2.32      4.72 o
  -5  -3   5       30.56       25.45      5.15 o
  -4  -3   5        0.17        3.89      3.98 o
  -3  -3   5      247.64      248.89      6.94 o
  -2  -3   5       18.01       12.87      3.58 o
  -1  -3   5     1991.36     2045.65     23.45 o
   0  -3   5      728.92      692.89     12.02 o
   1  -3   5      881.57      847.24     11.30 o
   2  -3   5      137.35      136.12      9.62 o
   3  -3   5       60.57       50.79      5.94 o
   4  -3   5        8.16        8.99      5.54 o
   5  -3   5       50.28       50.94      6.92 o
   6  -3   5       19.14       15.65      6.78 o
   7  -3   5       49.82       51.28      6.57 o
   8  -3   5       74.63       58.25      6.24 o
   9  -3   5       91.04       77.75      6.30 o
  -9  -2   5        7.18       19.48     12.02 o
  -8  -2   5       38.90       57.72     13.23 o
  -7  -2   5        3.81        8.58      9.26 o
  -6  -2   5       11.10        8.85      3.13 o
  -5  -2   5      101.90       96.38      3.54 o
  -4  -2   5      142.28      153.38      3.67 o
  -3  -2   5     1188.89     1174.09      8.98 o
  -2  -2   5      387.10      409.69      5.82 o
  -1  -2   5     1036.63     1041.48      5.96 o
   0  -2   5     5639.97     5661.22     83.93 o
   1  -2   5        1.30       -4.09      7.70 o
   2  -2   5     1755.79     1806.07     14.91 o
   3  -2   5        1.12        3.96      5.51 o
   4  -2   5       11.46       12.64      5.58 o
   5  -2   5        3.07        6.34      6.06 o
   6  -2   5       21.09       22.91      6.47 o
   7  -2   5       31.27       30.98      6.47 o
   8  -2   5       51.29       46.60      4.96 o
   9  -2   5       21.21       11.92      5.24 o
  10  -2   5        0.01        0.96     12.02 o
  -9  -1   5        7.29       15.63     12.26 o
  -8  -1   5       41.32       42.33     12.99 o
  -7  -1   5        8.67        9.18      3.66 o
  -6  -1   5       65.40       72.93      6.97 o
  -5  -1   5      327.93      348.14      5.51 o
  -4  -1   5        7.77       10.32      2.28 o
  -3  -1   5      687.38      741.95      4.56 o
  -2  -1   5      572.28      538.04      8.71 o
  -1  -1   5     2185.48     2032.92      7.29 o
   0  -1   5      304.92      295.31     21.28 o
   1  -1   5        6.69       13.59      5.41 o
   2  -1   5      530.79      540.62     10.10 o
   3  -1   5      362.76      347.55      6.46 o
   4  -1   5      223.40      217.95      5.94 o
   5  -1   5       95.26       95.33      6.36 o
   6  -1   5      181.39      183.89      7.12 o
   7  -1   5      536.84      547.25      8.70 o
   8  -1   5       79.48       83.15      4.66 o
   9  -1   5      170.68      172.02      7.74 o
  10  -1   5        0.27       -2.65     12.75 o
  -9   0   5        0.38        3.85     14.19 o
  -8   0   5        0.35        6.01     13.47 o
  -7   0   5        1.06        1.92     13.71 o
  -6   0   5       10.80        7.70     11.06 o
  -5   0   5      726.49      655.18     11.49 o
  -4   0   5        0.00        1.41      3.36 o
  -3   0   5     1980.85     1916.49     13.09 o
  -2   0   5     1897.83     1900.55      7.09 o
  -1   0   5       84.94      100.47      3.50 o
   0   0   5     2943.46     2716.83     19.72 o
   1   0   5        0.97        3.67      4.91 o
   2   0   5       41.46       55.79      8.66 o
   3   0   5      631.41      602.37      6.95 o
   4   0   5      169.00      185.46      5.84 o
   5   0   5      824.01      870.01     23.45 o
   6   0   5      268.36      268.37      6.06 o
   7   0   5       60.94       61.33      5.41 o
   8   0   5        0.00       -2.42      5.00 o
   9   0   5        1.67        1.13      6.64 o
  10   0   5       27.69       32.47     12.02 o
  -9   1   5        3.55        0.48     14.91 o
  -8   1   5        6.97        2.65     13.47 o
  -7   1   5        1.37       -8.42     14.43 o
  -6   1   5       24.55       15.63     14.67 o
  -5   1   5       55.01       57.53      8.18 o
  -4   1   5      446.01      455.97     11.54 o
  -3   1   5       18.16       13.34      2.07 o
  -2   1   5        1.54        4.00      3.25 o
  -1   1   5      532.52      515.68      4.37 o
   0   1   5        5.56        9.10      4.27 o
   1   1   5      866.36      865.83     14.27 o
   2   1   5      528.38      570.92      9.62 o
   3   1   5       98.73      108.95      5.69 o
   4   1   5     1286.45     1363.15     10.81 o
   5   1   5      482.98      516.84      6.69 o
   6   1   5      101.35      100.79      6.92 o
   7   1   5      275.86      285.60      6.41 o
   8   1   5        0.02       -0.80      5.01 o
   9   1   5       19.71       28.47      6.74 o
  10   1   5        0.25        1.68      9.14 o
  -9   2   5       29.88       13.47     14.91 o
  -8   2   5        2.98      -15.15     14.19 o
  -7   2   5       15.26        2.16     11.54 o
  -6   2   5      136.70      137.80     15.39 o
  -5   2   5      179.06      188.54     14.19 o
  -3   2   5        3.39        3.98      2.04 o
  -2   2   5      637.04      614.58      5.81 o
  -1   2   5      126.40      114.75      3.76 o
   0   2   5     1749.78     1674.49      7.03 o
   1   2   5      902.99      822.98      4.41 o
   2   2   5      274.90      248.72      4.69 o
   3   2   5     2482.45     2532.87     28.86 o
   4   2   5      678.14      697.51      8.46 o
   5   2   5      129.76      134.85      4.83 o
   6   2   5        8.75        8.16      5.00 o
   7   2   5       16.19       20.56      5.29 o
   8   2   5      178.63      191.83      7.72 o
   9   2   5       11.58       16.69      6.70 o
  10   2   5      687.62      616.08     91.02 o
  -9   3   5        0.14      -24.53     16.35 o
  -8   3   5       14.76       12.75     14.43 o
  -7   3   5        1.09        2.16     12.99 o
  -6   3   5      125.21      127.94     15.15 o
  -5   3   5        6.07        4.43      2.07 o
  -3   3   5        1.14        3.13      3.61 o
  -2   3   5      405.88      405.46      6.49 o
  -1   3   5      769.26      753.60      6.63 o
   0   3   5       96.09      106.73      3.07 o
   1   3   5       27.38       33.59      2.23 o
   2   3   5      306.63      364.10     11.06 o
   3   3   5     1277.10     1379.30     28.62 o
   4   3   5      159.35      158.45      3.85 o
   5   3   5      785.91      787.85      7.37 o
   6   3   5        0.07        2.42      4.82 o
   7   3   5        4.79        4.89      5.23 o
   8   3   5       16.92       16.39      5.23 o
   9   3   5      366.03      378.14      8.90 o
  10   3   5       64.17       56.44      7.14 o
  -9   4   5        2.50        7.70     14.91 o
  -8   4   5        7.64       10.82     14.43 o
  -7   4   5       50.83       39.92     12.02 o
  -6   4   5        0.14        0.03      3.27 o
  -5   4   5       53.35       54.96      4.91 o
  -4   4   5      208.24      212.83      4.09 o
  -3   4   5      148.18      148.38      5.29 o
  -2   4   5       45.55       40.82      3.77 o
  -1   4   5       24.98       39.40      3.92 o
   0   4   5      141.88      132.69      3.96 o
   1   4   5     1760.37     1736.64      8.90 o
   2   4   5       89.26       99.08     10.34 o
   3   4   5      748.03      741.42     13.23 o
   4   4   5      318.55      318.83      6.43 o
   5   4   5       77.03       72.44      3.93 o
   6   4   5      529.58      561.74      7.58 o
   7   4   5       84.42       87.95      5.44 o
   8   4   5     1777.78     1907.26     32.47 o
   9   4   5      189.28      209.86      7.73 o
  10   4   5      151.39      122.17     10.58 o
  -8   5   5        0.22       -1.20     14.43 o
  -7   5   5       19.00       19.35      3.71 o
  -6   5   5      137.00      132.68      5.95 o
  -5   5   5        0.84        0.98      5.94 o
  -4   5   5      117.60      117.67      3.92 o
  -3   5   5      299.79      288.20      4.96 o
  -2   5   5      189.80      178.91      5.44 o
  -1   5   5      158.30      152.48      4.81 o
   0   5   5      441.65      453.27      5.42 o
   1   5   5      392.78      420.69      5.18 o
   2   5   5        3.99        6.97      9.86 o
   3   5   5      461.67      481.94     13.71 o
   4   5   5        4.74        8.30      7.40 o
   5   5   5       10.03        8.94      2.77 o
   6   5   5      126.22      132.02      6.74 o
   7   5   5     1198.46     1289.14     33.19 o
   8   5   5      197.97      204.96      7.20 o
   9   5   5       27.81       28.86     10.82 o
  -8   6   5        1.23       -2.40     15.15 o
  -7   6   5       37.18       34.56      5.36 o
  -6   6   5       37.04       34.40      6.35 o
  -5   6   5        2.64        1.08      3.80 o
  -4   6   5       26.04       26.25      4.37 o
  -3   6   5       61.37       60.06      4.97 o
  -2   6   5      155.00      152.06      6.21 o
  -1   6   5      400.55      414.16      6.24 o
   0   6   5       16.90       20.44      6.68 o
   1   6   5       61.74       57.52      6.45 o
   2   6   5       62.90       61.63      2.54 o
   3   6   5        9.09       -2.40     12.02 o
   4   6   5     1228.56     1209.75     13.00 o
   5   6   5       90.19       76.96     13.71 o
   6   6   5     3139.78     3170.43     10.42 o
   7   6   5      174.81      212.84     11.54 o
   8   6   5      347.68      356.75     16.35 o
   9   6   5      108.76      113.75     11.78 o
  -8   7   5       27.66       27.66     13.23 o
  -7   7   5       10.77       10.88      6.51 o
  -6   7   5        3.65        3.09      7.03 o
  -5   7   5        3.44        3.27      3.97 o
  -4   7   5        0.35       -1.05      4.42 o
  -3   7   5        1.08       -0.38      5.16 o
  -2   7   5       17.75       22.12      6.46 o
  -1   7   5       16.17       15.30      6.46 o
   0   7   5       17.31       23.69      7.80 o
   1   7   5       11.72       10.76      7.87 o
   2   7   5       99.96      119.30     10.21 o
   3   7   5      104.05      113.75     13.71 o
   4   7   5      442.81      431.44     14.67 o
   5   7   5      892.34      855.66     18.76 o
   6   7   5      358.66      339.81     15.15 o
   7   7   5       34.23       40.88     12.99 o
   8   7   5        6.08        7.21     12.26 o
  -7   8   5       16.92       19.48     12.51 o
  -6   8   5       19.18       15.25      7.11 o
  -5   8   5       56.45       46.52      7.83 o
  -4   8   5       49.07       45.96      5.09 o
  -3   8   5      164.95      162.31      6.24 o
  -2   8   5       58.37       60.71      7.12 o
  -1   8   5       96.84       98.62      7.91 o
   0   8   5      193.31      188.16      8.46 o
   1   8   5        0.04        2.89     12.75 o
   2   8   5     1082.42     1130.23      9.40 o
   3   8   5       80.93       72.49      3.26 o
   4   8   5     2914.64     2764.65     26.21 o
   5   8   5      220.88      234.24     13.23 o
   6   8   5      494.42      475.20     15.15 o
   7   8   5      368.22      412.68     16.11 o
   8   8   5        6.63       10.34     12.02 o
  -6   9   5        8.44       -0.12      7.83 o
  -5   9   5       10.46       12.55      8.00 o
  -4   9   5        9.79       10.75      5.55 o
  -3   9   5       11.68        9.05      6.19 o
  -2   9   5       36.04       31.50      9.86 o
  -1   9   5        8.79       15.15     10.34 o
   0   9   5        2.34       -3.13     10.58 o
   1   9   5       65.69       82.97     10.82 o
   2   9   5      119.21      131.79      6.80 o
   3   9   5      749.17      681.88     44.01 o
   4   9   5      290.86      277.04     13.71 o
   5   9   5       37.03       50.98     12.75 o
   6   9   5        1.24        5.05     12.26 o
   7   9   5       46.98       70.94     12.02 o
  -5  10   5       13.83        6.75      8.20 o
  -4  10   5        5.25        2.57      8.20 o
  -3  10   5       39.91       41.60     10.34 o
  -2  10   5        9.12        9.86     10.82 o
  -1  10   5        1.05        2.16     11.30 o
   0  10   5      776.52      767.16     16.11 o
   1  10   5       47.81       46.41     11.06 o
   2  10   5     1924.88     1851.06     25.49 o
   3  10   5       15.59       17.67      9.14 o
   4  10   5      445.21      462.70     15.15 o
   5  10   5      190.96      185.90     12.51 o
   6  10   5        6.06       27.66     14.19 o
  -4  11   5       11.99        6.90      8.55 o
  -3  11   5        5.16        4.57     10.10 o
  -2  11   5        1.81        2.40     11.30 o
  -1  11   5        1.43        5.29     10.82 o
   0  11   5       77.66       80.32     13.47 o
   1  11   5      309.86      297.96     14.43 o
   2  11   5      153.61      148.86     13.71 o
   3  11   5       21.50       22.12     14.43 o
   4  11   5       19.60       18.52     13.47 o
   5  11   5       86.57      117.60     15.39 o
  -3  12   5        2.13       18.28     11.54 o
  -2  12   5      365.55      382.14     14.67 o
  -1  12   5       17.72       26.69     12.51 o
   0  12   5      533.33      515.61     15.63 o
   1  12   5        7.05        7.21     13.47 o
   2  12   5       77.09       86.09     14.67 o
   3  12   5      116.77      108.46     12.99 o
   4  12   5        0.81        0.72     14.19 o
  -3 -11   6        0.45       -5.29     11.06 o
  -2 -11   6       82.51       67.10     12.02 o
  -1 -11   6        0.10       -5.77     13.47 o
   0 -11   6        0.47       -4.09     12.75 o
   1 -11   6       57.02       63.73     14.19 o
   2 -11   6       14.16       16.59     13.71 o
   3 -11   6        8.51       15.63     14.19 o
  -4 -10   6       20.36       18.04     12.02 o
  -3 -10   6        6.01        1.92     10.58 o
  -2 -10   6       13.78       12.75     11.30 o
  -1 -10   6       36.34       20.92     13.47 o
   0 -10   6      361.52      379.73     16.11 o
   1 -10   6       57.25       65.65     12.26 o
   2 -10   6       15.89       26.93     11.54 o
   3 -10   6      126.71      137.80     14.91 o
   4 -10   6       50.84       66.13     13.47 o
  -6  -9   6        0.40       -0.96      8.90 o
  -5  -9   6        2.46        0.48      9.86 o
  -4  -9   6      128.57      110.38     11.30 o
  -3  -9   6       21.98       19.48     12.26 o
  -2  -9   6        3.85        4.81     12.51 o
  -1  -9   6       93.08       96.44     12.75 o
   0  -9   6      170.92      176.28     14.43 o
   1  -9   6       58.67       65.89     11.06 o
   2  -9   6       96.88       99.80     12.75 o
   3  -9   6        4.53        9.14     12.02 o
   4  -9   6        5.82       11.30     12.26 o
   5  -9   6        0.02        0.72     12.02 o
   6  -9   6        1.42       -3.61     11.78 o
  -7  -8   6        3.88        5.28      6.75 o
  -6  -8   6       92.92       90.67      8.23 o
  -5  -8   6       76.39       75.27     10.34 o
  -4  -8   6       70.55       85.85     11.06 o
  -3  -8   6       60.33       47.14     11.06 o
  -2  -8   6     1277.09     1276.51     19.24 o
  -1  -8   6       78.76       71.67     12.02 o
   0  -8   6       90.57       73.35     13.47 o
   1  -8   6      512.59      577.41     16.35 o
   2  -8   6       35.93       40.88     12.02 o
   3  -8   6       45.60       50.98     12.99 o
   4  -8   6       25.62       15.87     11.30 o
   5  -8   6       10.63        7.94     12.75 o
   6  -8   6       87.21       73.35     13.47 o
   7  -8   6        0.49        5.29     12.02 o
  -7  -7   6        1.14        0.56      6.95 o
  -6  -7   6       62.12       54.61      8.18 o
  -5  -7   6       13.69       18.15      7.60 o
  -4  -7   6       75.59       84.78      8.66 o
  -3  -7   6      525.34      524.74     14.19 o
  -2  -7   6       70.95       51.95     11.54 o
  -1  -7   6        4.78        5.77     12.02 o
   0  -7   6       45.80       44.73     11.78 o
   1  -7   6       28.91       37.04     12.26 o
   2  -7   6       53.24       57.72     10.58 o
   3  -7   6       10.01       11.30      9.86 o
   4  -7   6        2.12        3.37     12.75 o
   5  -7   6      132.87      159.20     13.71 o
   6  -7   6        7.83        5.29     12.02 o
   7  -7   6        5.40        6.25     12.02 o
  -8  -6   6        7.82       22.61     13.71 o
  -7  -6   6       68.43       71.36     13.71 o
  -6  -6   6       36.16       50.39      6.92 o
  -5  -6   6       10.75        6.81      7.46 o
  -4  -6   6     1208.61     1182.95     20.08 o
  -3  -6   6      111.34      113.06     10.31 o
  -2  -6   6       86.72       78.36      6.66 o
  -1  -6   6      235.53      225.37     10.04 o
   0  -6   6      221.02      223.35      6.90 o
   1  -6   6      124.00      139.06      6.47 o
   2  -6   6      152.03      152.45      9.38 o
   3  -6   6       10.73       16.48      6.93 o
   4  -6   6      257.84      238.08     12.26 o
   5  -6   6       73.88       76.23     11.06 o
   6  -6   6      101.70      119.04     12.75 o
   7  -6   6        5.70       -2.40     11.78 o
   8  -6   6        7.10       12.26     11.30 o
  -8  -5   6       60.60       72.39     13.95 o
  -7  -5   6       99.85      104.00      6.28 o
  -6  -5   6      163.48      170.06      8.90 o
  -5  -5   6      163.36      163.44      8.18 o
  -4  -5   6        0.18        2.83      5.28 o
  -3  -5   6       50.99       43.26      4.95 o
  -2  -5   6       84.92       78.80      5.56 o
  -1  -5   6       48.08       57.81     12.14 o
   0  -5   6       27.65       27.48      6.89 o
   1  -5   6      270.67      329.95      8.84 o
   2  -5   6      136.53      127.94     12.26 o
   3  -5   6      573.91      606.08     30.78 o
   4  -5   6       29.82       29.72      7.05 o
   5  -5   6      110.50      106.06     12.75 o
   6  -5   6       19.33       25.97     11.54 o
   7  -5   6        4.70        3.13     11.30 o
   8  -5   6        2.24        2.16     10.58 o
  -9  -4   6       72.86       66.37     13.47 o
  -8  -4   6       15.79       16.35     13.95 o
  -7  -4   6       17.95       17.96      4.35 o
  -6  -4   6      465.00      469.13      8.12 o
  -5  -4   6       72.35       74.84      5.23 o
  -4  -4   6       35.30       40.24      4.57 o
  -3  -4   6      221.47      194.74      6.45 o
  -2  -4   6      211.03      210.04      6.25 o
  -1  -4   6      146.49      179.89     20.92 o
   0  -4   6      417.60      467.11     12.26 o
   1  -4   6      130.89      144.50     10.10 o
   2  -4   6     1969.17     1949.16     18.52 o
   3  -4   6      116.12      126.77      7.28 o
   4  -4   6       12.61       15.91      6.67 o
   5  -4   6        3.41        5.97      6.64 o
   6  -4   6       72.09       89.94     11.06 o
   7  -4   6        0.32        5.53     10.10 o
   8  -4   6       14.07       19.48     10.58 o
   9  -4   6       24.75       18.04     10.34 o
  -9  -3   6       30.20       24.29     14.67 o
  -8  -3   6        1.01       -9.86     14.19 o
  -7  -3   6       32.86       34.54      3.49 o
  -6  -3   6       27.01       31.58      7.46 o
  -5  -3   6        0.76        0.83      4.59 o
  -4  -3   6        5.76        5.51      4.87 o
  -3  -3   6      718.60      754.53      6.89 o
  -2  -3   6        1.62        2.27      3.88 o
  -1  -3   6     2537.90     2719.70     24.65 o
   0  -3   6       56.37       66.50      5.65 o
   1  -3   6      778.94      776.52     25.85 o
   2  -3   6      110.30      111.59      9.14 o
   3  -3   6      163.07      159.42     11.54 o
   4  -3   6       12.06       13.15      6.09 o
   5  -3   6       71.32       76.69      7.14 o
   6  -3   6        9.96        4.05      6.97 o
   7  -3   6      613.12      593.16      9.72 o
   8  -3   6       13.70       22.12     10.34 o
   9  -3   6       12.74       12.82      6.30 o
  -9  -2   6        8.53       12.75     14.19 o
  -8  -2   6      284.76      329.95     14.19 o
  -7  -2   6      185.49      195.05      8.78 o
  -6  -2   6       35.25       33.74      2.67 o
  -5  -2   6       14.30       11.29      3.55 o
  -4  -2   6       91.56       96.33      3.77 o
  -3  -2   6      108.75      126.47      4.11 o
  -2  -2   6     1722.15     1834.93      7.66 o
  -1  -2   6     1028.81     1047.45      7.46 o
   0  -2   6     1280.07     1248.26     26.69 o
   1  -2   6       11.56       15.14      8.66 o
   2  -2   6      118.86       94.03      8.18 o
   3  -2   6       64.85       72.83      5.60 o
   4  -2   6       52.78       54.50      5.84 o
   5  -2   6       14.94        7.78      6.61 o
   6  -2   6       63.53       73.45      7.12 o
   7  -2   6       37.87       38.08      6.59 o
   8  -2   6       29.80       18.28      9.86 o
   9  -2   6       75.46       70.15      6.64 o
  -9  -1   6        1.80       22.61     14.19 o
  -8  -1   6      119.39      130.10     13.23 o
  -7  -1   6        0.71        3.49      5.77 o
  -6  -1   6        5.14        7.41      5.07 o
  -5  -1   6      114.67      122.59      7.21 o
  -4  -1   6       13.46       14.16      2.81 o
  -3  -1   6     1221.60     1285.83     11.07 o
  -2  -1   6      912.44      954.36      9.44 o
  -1  -1   6      481.48      491.65      7.16 o
   0  -1   6      634.86      588.95     12.14 o
   1  -1   6        3.93        6.48      4.73 o
   2  -1   6       14.13       16.35      7.70 o
   3  -1   6       72.35       67.96      5.01 o
   4  -1   6      347.94      360.45     10.46 o
   5  -1   6     2086.04     2237.61     35.11 o
   6  -1   6       74.21       82.22      7.19 o
   7  -1   6        8.79        5.25      6.68 o
   8  -1   6      114.79      115.78      5.50 o
   9  -1   6        6.66        2.85      5.43 o
  10  -1   6        9.35        9.62     11.54 o
  -9   0   6       70.17       79.84     13.23 o
  -8   0   6        0.92        5.53     11.30 o
  -7   0   6       24.72       28.14     14.19 o
  -6   0   6      133.97      118.17     16.59 o
  -5   0   6        4.34        4.49      3.44 o
  -4   0   6      472.71      479.96      5.63 o
  -3   0   6        8.90        6.61      2.37 o
  -2   0   6     1165.50     1226.99     12.52 o
  -1   0   6        2.97        1.02      3.31 o
   0   0   6     2425.04     2311.30     25.13 o
   1   0   6      210.89      214.78      5.72 o
   2   0   6        6.72        2.89      7.21 o
   3   0   6     2273.07     2229.08     16.35 o
   4   0   6        6.41        1.55      5.71 o
   5   0   6     1281.46     1285.74     19.72 o
   6   0   6       11.03       13.92      6.64 o
   7   0   6       45.89       48.90      5.61 o
   8   0   6        0.32       -2.97      5.26 o
   9   0   6        4.03        0.46      6.87 o
  10   0   6      224.60      151.75     11.54 o
  -9   1   6        7.05        1.20     12.51 o
  -8   1   6       15.49        5.29     14.43 o
  -7   1   6       98.17       95.71     14.91 o
  -6   1   6      189.26      180.13     13.23 o
  -5   1   6      288.06      299.87      8.78 o
  -4   1   6      298.04      312.60      4.21 o
  -3   1   6     1055.31     1111.11     28.26 o
  -2   1   6      754.01      698.27      5.78 o
  -1   1   6      227.49      232.43      4.56 o
   0   1   6      680.32      699.84      8.42 o
   1   1   6       24.61       29.12      3.88 o
   2   1   6     1047.40     1059.16      7.12 o
   3   1   6     4229.48     4378.09     22.12 o
   4   1   6     1238.28     1293.38     27.90 o
   5   1   6       40.90       42.61      5.37 o
   6   1   6      457.26      468.40      7.28 o
   7   1   6       48.05       40.51      5.56 o
   8   1   6       66.76       71.66      5.48 o
   9   1   6       35.85       42.11      7.33 o
  10   1   6      321.74      285.66     51.10 o
  -9   2   6       27.76       14.19     15.39 o
  -8   2   6      106.43      108.46     15.15 o
  -7   2   6       15.71        0.96     14.43 o
  -6   2   6        3.51       -0.72     14.43 o
  -5   2   6        8.12        0.48     12.75 o
  -4   2   6      414.40      404.64     14.43 o
  -3   2   6        3.07        2.46      2.56 o
  -2   2   6     1823.48     1747.60     20.32 o
  -1   2   6       71.86       74.79      4.45 o
   0   2   6     2068.09     2017.38     15.27 o
   1   2   6     6212.65     5690.29    117.96 o
   2   2   6      726.99      770.63      9.38 o
   3   2   6     4337.12     4406.46     24.29 o
   4   2   6        3.02        2.15      6.16 o
   5   2   6       19.45        7.64      7.09 o
   6   2   6       46.17       44.87      5.33 o
   7   2   6        2.25       -1.82      5.43 o
   8   2   6      704.70      803.47     10.34 o
   9   2   6        0.29        5.11      6.97 o
  10   2   6      155.77      160.45     11.06 o
  -9   3   6       11.28       -7.70     15.15 o
  -8   3   6       65.17       65.89     15.39 o
  -7   3   6       17.80        6.01     15.39 o
  -6   3   6       41.65       37.52     12.75 o
  -5   3   6      197.16      175.71      2.53 o
  -4   3   6      539.23      484.94     19.24 o
  -3   3   6        8.09       13.23      4.33 o
  -2   3   6       23.77       25.36      4.04 o
  -1   3   6      381.11      373.79      4.77 o
   0   3   6     1316.53     1320.25      6.12 o
   1   3   6     5649.82     5837.41     37.56 o
   2   3   6      829.11      864.56     27.78 o
   3   3   6      693.07      720.06     17.80 o
   4   3   6     1775.65     1742.14     22.27 o
   5   3   6      802.64      803.49      7.48 o
   6   3   6      423.16      459.42      6.56 o
   7   3   6        8.54       15.16      5.24 o
   8   3   6      717.81      791.10     13.35 o
   9   3   6       21.65       29.58     10.58 o
  10   3   6       57.51       62.70      7.19 o
  -9   4   6        4.51       -9.62     16.83 o
  -8   4   6       14.34       21.16     14.67 o
  -7   4   6        0.33       -1.92     13.95 o
  -6   4   6      118.15      102.86      2.06 o
  -5   4   6        0.90        0.38      4.21 o
  -4   4   6      182.96      176.04      4.05 o
  -3   4   6      270.61      276.08      6.49 o
  -2   4   6      324.07      323.22      7.94 o
  -1   4   6     1298.66     1265.71      8.76 o
   0   4   6      498.87      538.50      8.17 o
   1   4   6     4325.17     4510.42     25.13 o
   2   4   6        0.01        5.29      9.38 o
   3   4   6      307.84      292.19     12.26 o
   4   4   6       76.11       92.93      7.72 o
   5   4   6      545.67      489.66      4.77 o
   6   4   6     1383.16     1427.48     16.96 o
   7   4   6       57.12       60.65      6.22 o
   8   4   6      988.16     1060.58     10.76 o
   9   4   6      220.32      243.50      7.91 o
  -8   5   6       38.23       27.66     14.67 o
  -7   5   6       72.66       67.34     15.63 o
  -6   5   6      103.07       97.83      6.73 o
  -5   5   6       72.80       67.71      5.94 o
  -4   5   6       37.62       37.73      4.67 o
  -3   5   6      154.75      155.62      5.86 o
  -2   5   6      921.49      926.42     15.75 o
  -1   5   6     3643.55     3758.60     11.84 o
   0   5   6     1083.27     1139.47      8.97 o
   1   5   6      185.95      200.09      5.50 o
   2   5   6      955.28      965.80     14.91 o
   3   5   6      560.28      547.83     13.23 o
   4   5   6     1478.40     1450.74     17.68 o
   5   5   6       61.45       58.25      8.42 o
   6   5   6     1836.75     1908.93     35.35 o
   7   5   6       10.59        8.62      5.18 o
   8   5   6       90.28       95.76     14.43 o
   9   5   6        0.22       -7.46     11.54 o
  -8   6   6       61.68       55.31     16.11 o
  -7   6   6        6.65        7.94     14.43 o
  -6   6   6       13.60       16.23      5.66 o
  -5   6   6        3.79        2.46      5.75 o
  -4   6   6       63.99       57.81      4.38 o
  -3   6   6      394.89      373.49      6.17 o
  -2   6   6      563.14      590.69      7.91 o
  -1   6   6     1392.98     1379.91     15.76 o
   0   6   6        0.53       -0.62      4.45 o
   1   6   6      826.10      777.74     12.07 o
   2   6   6      438.26      405.99      2.77 o
   3   6   6      372.78      329.23     14.19 o
   4   6   6      806.23      747.68     15.87 o
   5   6   6       96.84       90.90     11.78 o
   6   6   6     2714.72     2699.00     26.69 o
   7   6   6      503.36      517.27     13.11 o
   8   6   6       90.40       87.54     12.99 o
   9   6   6       37.81       32.47     12.02 o
  -7   7   6       17.29       22.37     15.63 o
  -6   7   6        0.00        1.95      6.25 o
  -5   7   6        3.19        4.20      6.55 o
  -4   7   6      195.01      205.97      7.05 o
  -3   7   6      527.00      500.88      8.35 o
  -2   7   6       47.96       52.27      5.72 o
  -1   7   6       18.96       22.52      6.92 o
   0   7   6      623.23      611.41      7.79 o
   1   7   6       13.59       12.94      4.73 o
   2   7   6     1722.57     1680.75     14.44 o
   3   7   6        0.00       -0.96     13.71 o
   4   7   6     4300.84     4171.27     31.02 o
   5   7   6       24.16       34.87     13.47 o
   6   7   6       69.58       70.22     14.19 o
   7   7   6        3.23        1.44     12.02 o
   8   7   6       14.08        9.38     12.99 o
  -7   8   6        3.83       -1.20     13.23 o
  -6   8   6       14.05       11.62      7.33 o
  -5   8   6       62.35       59.68      7.72 o
  -4   8   6      126.10      117.45      5.41 o
  -3   8   6      341.29      311.38      6.68 o
  -2   8   6       12.01       10.84      5.82 o
  -1   8   6      402.35      365.58      8.76 o
   0   8   6        7.48       12.00      5.43 o
   1   8   6      163.79      154.45      6.31 o
   2   8   6      505.88      509.84      6.13 o
   3   8   6      143.34      140.69     13.71 o
   4   8   6     2609.24     2564.57     26.93 o
   5   8   6      585.03      576.93     16.35 o
   6   8   6      302.03      290.27     14.91 o
   7   8   6       32.81       33.19     12.99 o
   8   8   6       34.11       30.78     12.51 o
  -6   9   6       25.40       24.22      7.67 o
  -5   9   6      162.75      140.14      8.68 o
  -4   9   6       15.04       11.03      5.06 o
  -3   9   6        4.34       10.84      5.54 o
  -2   9   6       73.13       73.39      7.74 o
  -1   9   6        6.67        7.02      7.39 o
   0   9   6      351.42      422.78     14.67 o
   1   9   6       51.37       68.54     13.23 o
   2   9   6     2989.58     3007.71     24.96 o
   3   9   6      143.84      137.92      2.28 o
   4   9   6       13.68       10.34     11.30 o
   5   9   6        5.23       14.67     12.75 o
   6   9   6        3.86        3.61     12.02 o
   7   9   6        5.88       12.51     12.02 o
  -5  10   6       50.73       36.69      8.45 o
  -4  10   6        1.17        6.30      8.20 o
  -3  10   6        8.84        2.56      7.57 o
  -2  10   6       18.77       19.20      7.65 o
  -1  10   6       99.61      112.79     12.51 o
   0  10   6      189.77      203.45     13.23 o
   1  10   6       52.24       62.77     11.06 o
   2  10   6     1262.96     1226.03     10.90 o
   3  10   6      136.53      133.82      3.69 o
   4  10   6      431.51      421.34     16.11 o
   5  10   6      233.45      239.05     14.91 o
   6  10   6        2.39        8.90     13.23 o
  -4  11   6        0.85        5.02      8.26 o
  -3  11   6        9.05        5.29      7.67 o
  -2  11   6       57.47       62.07      7.97 o
  -1  11   6       26.73       36.55     11.78 o
   0  11   6     1528.07     1614.88     22.12 o
   1  11   6       44.90       47.62     11.54 o
   2  11   6       27.35       34.39     12.02 o
   3  11   6        4.05       -1.68     12.75 o
   4  11   6        2.09       13.47     12.26 o
   5  11   6       49.84       70.46     12.02 o
  -2  12   6      121.38      129.62      8.76 o
  -1  12   6        8.70        7.29      7.60 o
   0  12   6      225.04      217.64     14.91 o
   1  12   6       40.20       42.57     12.75 o
   2  12   6       64.22       50.02     12.75 o
   3  12   6      178.23      158.48     15.87 o
   4  12   6        0.11       -6.01     13.23 o
  -2 -11   7       39.69       49.78     12.02 o
  -1 -11   7       46.75       38.96     13.71 o
   0 -11   7       13.55       22.12     12.02 o
   1 -11   7        1.29        7.21     13.71 o
   2 -11   7        1.84        4.09     11.54 o
  -4 -10   7        1.28       -5.53     12.02 o
  -3 -10   7        0.41       -9.14     12.51 o
  -2 -10   7        0.19       -1.20     12.99 o
  -1 -10   7       71.12       51.70     11.78 o
   0 -10   7       39.67       42.57     12.75 o
   1 -10   7      101.46       98.12     12.51 o
   2 -10   7      129.88      146.94     13.47 o
   3 -10   7       58.54       64.45     12.02 o
   4 -10   7        0.04        5.53     13.95 o
  -5  -9   7       50.70       51.22     11.06 o
  -4  -9   7        3.33        3.61     10.58 o
  -3  -9   7       10.00        7.94     12.02 o
  -2  -9   7       65.65       59.40     12.51 o
  -1  -9   7      195.23      188.06     13.71 o
   0  -9   7      113.95      132.03     13.47 o
   1  -9   7      239.44      247.46     14.43 o
   2  -9   7       99.36      108.94     12.99 o
   3  -9   7       22.70       37.04     13.95 o
   4  -9   7        0.90        2.65     12.99 o
   5  -9   7        2.70        0.24     13.47 o
  -6  -8   7       81.40       90.32      8.41 o
  -5  -8   7       48.58       43.77     10.58 o
  -4  -8   7       58.53       61.81     10.58 o
  -3  -8   7       98.86       92.83     12.26 o
  -2  -8   7      152.46      152.95     13.23 o
  -1  -8   7      490.08      456.45     13.47 o
   0  -8   7      394.09      406.18     14.19 o
   1  -8   7      173.52      171.47     13.23 o
   2  -8   7       39.34       37.52     10.82 o
   3  -8   7       35.06       60.12     13.71 o
   4  -8   7       25.47       30.78     13.23 o
   5  -8   7       14.70       10.34     12.51 o
   6  -8   7       14.99        2.65     13.23 o
  -7  -7   7       72.94       76.06      7.52 o
  -6  -7   7        8.21        1.68      7.20 o
  -5  -7   7       23.03       23.22      8.04 o
  -4  -7   7       76.62       88.65      8.76 o
  -3  -7   7      246.27      224.38     11.54 o
  -2  -7   7      139.17      139.48     11.06 o
  -1  -7   7      609.72      603.63     15.15 o
   0  -7   7      244.70      251.07     11.78 o
   1  -7   7       39.05       31.98     11.06 o
   2  -7   7       17.05       14.91     11.78 o
   3  -7   7        0.44        0.24      9.86 o
   4  -7   7       85.33       78.88     12.02 o
   5  -7   7       10.41       18.28     12.51 o
   6  -7   7       89.27       81.28     13.23 o
   7  -7   7        2.71        3.37     11.54 o
  -7  -6   7       32.51       35.29      6.81 o
  -6  -6   7       69.03       81.28      7.24 o
  -5  -6   7       68.14       60.19      7.64 o
  -4  -6   7      352.70      341.05     13.95 o
  -3  -6   7      561.43      545.93     10.69 o
  -2  -6   7      242.04      246.50     12.51 o
  -1  -6   7        8.53       15.42      7.65 o
   0  -6   7        0.27        5.18      8.65 o
   1  -6   7       69.86       82.49     12.51 o
   2  -6   7      182.04      165.46     12.75 o
   3  -6   7        6.99        8.66     11.54 o
   4  -6   7      195.11      190.23     14.43 o
   5  -6   7      368.26      374.68     14.91 o
   6  -6   7      177.57      180.61     13.71 o
   7  -6   7       13.66       20.44     11.54 o
   8  -6   7        2.06        2.16     11.78 o
  -8  -5   7        1.61        2.89     12.51 o
  -7  -5   7        0.13        4.71      6.37 o
  -6  -5   7        8.03       14.47      7.82 o
  -5  -5   7      587.74      579.41     12.28 o
  -4  -5   7      122.87      138.22      6.90 o
  -3  -5   7      371.57      364.01      7.26 o
  -2  -5   7      561.57      577.66      8.67 o
  -1  -5   7        0.00       10.68      6.77 o
   0  -5   7       29.07       31.64      6.97 o
   1  -5   7        0.51        8.51      8.48 o
   2  -5   7      940.86      969.63     54.95 o
   3  -5   7        0.13        2.26      7.10 o
   4  -5   7      511.02      480.98     14.67 o
   5  -5   7       15.06       22.12     11.78 o
   6  -5   7        0.01        3.85     10.58 o
   7  -5   7        0.50       -3.61     11.78 o
   8  -5   7        8.31        5.53     11.30 o
  -8  -4   7       87.53       96.68     13.71 o
  -7  -4   7        7.55        7.26      4.92 o
  -6  -4   7      293.27      291.40      5.91 o
  -5  -4   7      986.89      965.19      8.40 o
  -4  -4   7      284.94      298.99     11.52 o
  -3  -4   7      187.81      199.78      5.52 o
  -2  -4   7       14.79       18.88      4.90 o
  -1  -4   7      168.10      180.58     12.14 o
   0  -4   7      425.08      437.70     17.56 o
   1  -4   7       22.19       24.88      6.40 o
   2  -4   7      523.55      513.68     12.51 o
   3  -4   7      980.54     1045.94     10.80 o
   4  -4   7      256.74      276.46      8.66 o
   5  -4   7      165.46      164.97     12.02 o
   6  -4   7       47.48       59.16     12.51 o
   7  -4   7       31.14       35.11     10.82 o
   8  -4   7        0.02        4.33     11.06 o
   9  -4   7        8.33        0.96     10.58 o
  -9  -3   7        0.19       -7.94     15.15 o
  -8  -3   7       61.89       62.29     14.91 o
  -7  -3   7      199.19      192.48      3.96 o
  -6  -3   7      201.04      208.55     11.42 o
  -5  -3   7       40.57       54.69      5.90 o
  -4  -3   7      319.86      354.16      6.58 o
  -3  -3   7      295.20      336.91      6.38 o
  -2  -3   7       11.46       10.44      5.77 o
  -1  -3   7      301.51      267.86      5.38 o
   0  -3   7     1330.37     1461.18     23.09 o
   1  -3   7      640.30      637.60     26.45 o
   2  -3   7     2663.34     2656.67     20.68 o
   3  -3   7        0.00        4.56      5.92 o
   4  -3   7      568.39      573.09     15.75 o
   5  -3   7       35.37       40.72      6.98 o
   6  -3   7        0.61       -0.96     10.58 o
   7  -3   7        4.22       12.51     11.30 o
   8  -3   7       15.00       11.78     10.58 o
   9  -3   7      134.83      137.56     11.78 o
  -9  -2   7        3.20      -18.76     15.39 o
  -8  -2   7       62.79       52.19     15.15 o
  -7  -2   7      296.62      279.00      7.38 o
  -6  -2   7      601.79      607.07     10.46 o
  -5  -2   7      107.17      114.23      4.44 o
  -4  -2   7       33.91       32.33      4.05 o
  -3  -2   7      144.22      141.54      4.62 o
  -2  -2   7      116.70      127.43      4.12 o
  -1  -2   7      328.83      311.11      6.20 o
   0  -2   7     3740.26     3871.19     30.30 o
   1  -2   7     1481.75     1546.25     24.77 o
   2  -2   7     1527.88     1665.14     16.35 o
   3  -2   7      492.40      482.66     11.78 o
   4  -2   7      605.05      653.39      9.00 o
   5  -2   7       78.95       90.30      7.21 o
   6  -2   7        3.69       -1.24      7.02 o
   7  -2   7       13.82       14.91     11.06 o
   8  -2   7       50.56       56.51     10.82 o
   9  -2   7        8.29        2.84      6.47 o
  -9  -1   7       37.07       63.97     12.75 o
  -8  -1   7       61.47       98.12     14.43 o
  -7  -1   7       43.17       49.30     17.56 o
  -6  -1   7       63.52       72.41      5.42 o
  -5  -1   7       87.57       87.54      5.89 o
  -4  -1   7       32.49       38.93      3.50 o
  -3  -1   7        0.09        3.92      3.18 o
  -2  -1   7     1041.08     1179.35      8.56 o
  -1  -1   7     1924.71     1945.29      8.20 o
   0  -1   7     4890.21     5064.87    110.26 o
   1  -1   7       59.66       47.60      5.77 o
   2  -1   7     1819.92     1846.79     11.11 o
   3  -1   7        8.84       10.58      9.14 o
   4  -1   7        1.29       -0.39      6.68 o
   5  -1   7       30.56       36.18      6.87 o
   6  -1   7       12.15       12.86      6.87 o
   7  -1   7      668.67      667.32     18.88 o
   8  -1   7       20.07       18.32      7.14 o
   9  -1   7       42.05       39.17      6.09 o
  -9   0   7       78.67      105.81     15.63 o
  -8   0   7      191.05      225.82     15.39 o
  -7   0   7      107.56      124.57     14.67 o
  -6   0   7       71.89       67.60      3.97 o
  -5   0   7       29.09       39.40      5.05 o
  -4   0   7      113.73      117.11      4.08 o
  -3   0   7       26.99       28.62      2.90 o
  -2   0   7     1861.48     1909.57     12.96 o
  -1   0   7     3165.98     3261.76     12.92 o
   0   0   7     1431.36     1401.10      9.10 o
   1   0   7      355.48      377.12      6.24 o
   2   0   7     1527.08     1655.89     34.75 o
   3   0   7        0.46        3.37      8.18 o
   4   0   7       66.04       68.06      6.85 o
   5   0   7      237.13      234.66      7.97 o
   6   0   7       50.00       55.77      7.53 o
   7   0   7        3.17       -0.39      5.72 o
   8   0   7        1.44        0.76      7.06 o
   9   0   7       11.76       10.83      7.36 o
  10   0   7        7.68        8.18      9.38 o
  -9   1   7       35.26       39.92     15.15 o
  -8   1   7       86.47       87.78     15.63 o
  -7   1   7       81.48       90.42     14.19 o
  -6   1   7        0.01        3.37     14.67 o
  -5   1   7        2.12        4.63      2.35 o
  -4   1   7      414.07      367.24     22.37 o
  -3   1   7      763.82      789.77      6.03 o
  -2   1   7     4721.02     5011.47     44.60 o
  -1   1   7      334.96      364.50      4.48 o
   0   1   7     5323.87     5260.09     17.49 o
   1   1   7       12.82       11.82      4.02 o
   2   1   7      127.27      134.27      5.29 o
   3   1   7       97.17      120.48      9.38 o
   4   1   7       10.84        6.25      6.29 o
   5   1   7     3344.10     3624.62     75.39 o
   6   1   7      117.07      130.44      6.57 o
   7   1   7      274.59      271.48      8.46 o
   8   1   7        4.26        2.52      7.14 o
   9   1   7        0.16       -0.81      7.06 o
  10   1   7      157.63      138.50     22.49 o
  -9   2   7       29.99       20.92     13.71 o
  -8   2   7       25.77       20.92     15.15 o
  -7   2   7       58.59       54.83     15.15 o
  -6   2   7       67.21       63.49     13.23 o
  -5   2   7       35.69       25.01     13.23 o
  -4   2   7      205.66      210.82      2.74 o
  -3   2   7      565.41      595.09      5.87 o
  -2   2   7      630.25      652.01     15.27 o
  -1   2   7        8.00        7.51      3.40 o
   0   2   7     2448.30     2581.33     46.90 o
   1   2   7       34.18       37.07      3.45 o
   2   2   7      318.70      356.33      5.13 o
   3   2   7      381.93      384.40      8.58 o
   4   2   7      284.12      329.36      7.92 o
   5   2   7       32.92       19.15      7.84 o
   6   2   7        8.28        7.70      7.67 o
   7   2   7       47.08       48.28      5.76 o
   8   2   7        1.58        2.52      7.02 o
   9   2   7        2.70        5.88      6.87 o
  10   2   7      383.63      371.01      9.35 o
  -9   3   7        2.66       -3.85     12.51 o
  -8   3   7       19.46       12.02     14.43 o
  -7   3   7       35.90       29.82     13.71 o
  -6   3   7       26.06        6.25     14.19 o
  -5   3   7      339.96      263.18      4.81 o
  -4   3   7     1096.37     1081.92      9.02 o
  -3   3   7        4.75        4.34      3.26 o
  -2   3   7      763.12      775.22      5.77 o
  -1   3   7       84.23       79.75      3.66 o
   0   3   7        4.75        4.20      3.63 o
   1   3   7     2125.70     2303.95      7.39 o
   2   3   7      178.09      190.69      4.21 o
   3   3   7     4814.30     5205.66     50.98 o
   4   3   7        7.11       14.62      7.60 o
   5   3   7      253.69      271.99      7.31 o
   6   3   7       63.08       54.50      5.30 o
   7   3   7        2.56        4.62      6.03 o
   8   3   7      273.89      293.48     14.67 o
   9   3   7      130.21      152.60      7.51 o
  -8   4   7        6.67       -7.94     15.15 o
  -7   4   7        9.30      -14.67     15.63 o
  -6   4   7       23.21       28.86     13.47 o
  -5   4   7       63.94       57.91      3.14 o
  -4   4   7       98.62      108.13      9.02 o
  -3   4   7       52.13       47.78      5.17 o
  -2   4   7      259.13      253.71      8.18 o
  -1   4   7      108.25      119.58     12.39 o
   0   4   7       13.62       16.62      4.88 o
   1   4   7       37.30       35.16      4.20 o
   2   4   7      572.78      638.01     13.71 o
   3   4   7       70.73       52.67     11.78 o
   4   4   7       10.49        6.46      7.34 o
   5   4   7        6.57        2.79      3.12 o
   6   4   7       64.10       61.16      4.49 o
   7   4   7       34.59       36.43      5.89 o
   8   4   7     1146.18     1269.57     29.22 o
   9   4   7       85.59       77.03      7.82 o
  -8   5   7        6.00        5.05     15.15 o
  -7   5   7       46.05       49.30     13.95 o
  -6   5   7      119.71      107.32      3.29 o
  -5   5   7       71.94       71.79      5.71 o
  -4   5   7       65.13       69.82      5.26 o
  -3   5   7        0.09        1.94      5.88 o
  -2   5   7       99.79       95.95      8.42 o
  -1   5   7     2404.45     2381.89     11.99 o
   0   5   7       15.63       12.91      4.17 o
   1   5   7     3110.74     3418.42     26.50 o
   2   5   7      177.26      193.83     12.02 o
   3   5   7      611.72      668.80     15.63 o
   4   5   7       40.82       33.73      8.09 o
   5   5   7        2.34        5.69      8.33 o
   6   5   7      306.02      305.81     10.58 o
   7   5   7      389.66      393.58     20.68 o
   8   5   7      157.94      158.95     13.83 o
   9   5   7       30.19       29.58     11.78 o
  -8   6   7        0.32       -1.20     15.87 o
  -7   6   7        0.43        2.16     15.15 o
  -6   6   7       12.04        8.32      5.55 o
  -5   6   7        5.42        4.48      5.75 o
  -4   6   7       67.63       68.11      6.04 o
  -3   6   7       43.35       47.53      6.40 o
  -2   6   7       52.51       47.98      6.12 o
  -1   6   7        1.10        1.87      6.51 o
   0   6   7      354.19      381.34      6.04 o
   1   6   7       58.29       44.61      4.26 o
   2   6   7       10.85       15.46      7.73 o
   3   6   7        1.06        2.60      8.01 o
   4   6   7      218.90      244.82     15.39 o
   5   6   7        0.04       15.63     13.71 o
   6   6   7     2056.23     2211.05     25.49 o
   7   6   7       69.01       67.10     14.19 o
   8   6   7        0.14       -6.25     12.26 o
   9   6   7        0.64        0.00     12.26 o
  -7   7   7       12.88       14.91     15.15 o
  -6   7   7       12.32       11.98      6.32 o
  -5   7   7        7.65       10.14      6.92 o
  -4   7   7       53.07       53.88      6.37 o
  -3   7   7      242.47      245.03      6.12 o
  -2   7   7        0.90       -1.14      5.49 o
  -1   7   7     1300.87     1375.93     41.97 o
   0   7   7        6.07        9.36      5.37 o
   1   7   7      442.61      442.99      6.11 o
   2   7   7        0.33        0.08      2.53 o
   3   7   7       26.80       17.56     13.47 o
   4   7   7      539.85      554.33     17.80 o
   5   7   7     1295.56     1211.82     19.48 o
   6   7   7       30.59       14.67     13.95 o
   7   7   7       25.43       23.81     12.26 o
   8   7   7       40.62       39.44     13.47 o
  -7   8   7        0.64        2.40     14.19 o
  -6   8   7       30.14       26.56      6.66 o
  -5   8   7       20.45       16.82      7.07 o
  -4   8   7        1.60        0.13      4.80 o
  -3   8   7       13.88       11.24      5.27 o
  -2   8   7       94.61      107.56      6.14 o
  -1   8   7        3.33        3.73      7.31 o
   0   8   7       43.76       40.47      6.22 o
   1   8   7        2.50        3.38      5.44 o
   2   8   7     1038.59     1044.53      6.82 o
   3   8   7        1.23       -3.85     14.43 o
   4   8   7     1832.72     1948.92     24.77 o
   5   8   7       31.09       36.55     12.51 o
   6   8   7        1.56       -4.81     12.26 o
   7   8   7       11.88       19.48     13.95 o
   8   8   7        9.27        6.49     13.23 o
  -6   9   7       12.98        8.57      6.84 o
  -5   9   7       52.78       50.09      7.68 o
  -4   9   7       15.79       19.22      6.85 o
  -3   9   7      173.80      175.84      6.39 o
  -2   9   7       22.41       20.54      7.38 o
  -1   9   7       98.25      100.24      7.36 o
   0   9   7        0.24        8.18     11.30 o
   1   9   7       43.80       37.06      6.02 o
   2   9   7      187.58      187.27      4.95 o
   3   9   7     1055.74      997.30     20.20 o
   4   9   7        4.96       -1.92     12.51 o
   5   9   7       95.83      107.50     15.15 o
   6   9   7       34.89       29.82     12.75 o
   7   9   7       31.15       37.04     14.19 o
  -5  10   7       19.35       16.37      7.91 o
  -4  10   7        3.87       -0.58      7.34 o
  -3  10   7       78.67       85.14      7.92 o
  -2  10   7        0.02       -1.15      7.38 o
  -1  10   7       60.21       66.72      7.62 o
   0  10   7      806.65      854.94     16.83 o
   1  10   7        0.95        5.01      5.78 o
   2  10   7      723.90      777.66     12.60 o
   3  10   7       38.61       45.21     11.54 o
   4  10   7        4.14       21.88     14.67 o
   5  10   7        8.34       17.56     14.67 o
   6  10   7        0.00        0.00     12.51 o
  -4  11   7        9.68       12.08      8.29 o
  -3  11   7        3.34        0.27      7.51 o
  -2  11   7        1.06        2.30      7.55 o
  -1  11   7        3.52        4.52      7.51 o
   0  11   7      162.52      169.23      7.97 o
   1  11   7      574.33      586.31     17.56 o
   2  11   7        7.09       33.19     13.95 o
   3  11   7       47.99       60.84     13.47 o
   4  11   7       11.79       11.54     13.95 o
   5  11   7       43.96       69.98     15.15 o
  -2  12   7      476.89      491.37     10.88 o
  -1  12   7        2.77        8.10      7.62 o
   0  12   7      270.66      291.78      8.55 o
   1  12   7       20.59       19.96     13.47 o
   2  12   7        8.51        1.20     14.43 o
   3  12   7        3.73       -0.72     12.99 o
   0 -11   8       53.35       47.86     11.78 o
  -3 -10   8       19.30       29.34     11.30 o
  -2 -10   8       11.99       12.51     11.06 o
  -1 -10   8       18.96       29.10     11.54 o
   0 -10   8      191.06      203.21     13.71 o
   1 -10   8        9.43        8.42     10.58 o
   2 -10   8      236.87      263.82     16.59 o
   3 -10   8        0.15        4.57     14.43 o
  -5  -9   8       16.02       30.06     10.82 o
  -4  -9   8        3.10        1.92     10.10 o
  -3  -9   8        5.60        6.97     10.34 o
  -2  -9   8      222.82      219.33     12.51 o
  -1  -9   8        0.95        6.73     11.78 o
   0  -9   8      429.46      415.80     14.19 o
   1  -9   8       81.09       83.21     13.95 o
   2  -9   8      345.31      369.63     14.19 o
   3  -9   8      418.21      429.27     16.35 o
   4  -9   8       80.23       85.13     14.19 o
   5  -9   8      114.49      111.59     14.91 o
  -6  -8   8       51.01       44.76     10.70 o
  -5  -8   8       33.91       55.55      9.86 o
  -4  -8   8       48.88       64.21     11.06 o
  -3  -8   8       33.12       41.36     11.78 o
  -2  -8   8      205.45      226.30     13.23 o
  -1  -8   8       10.09       19.48     12.26 o
   0  -8   8      767.62      806.84     18.28 o
   1  -8   8        2.52        8.18     10.10 o
   2  -8   8       33.31       29.82     11.06 o
   3  -8   8       23.57       24.29     12.51 o
   4  -8   8        9.78        9.14     11.06 o
   5  -8   8       12.30        8.42     11.06 o
   6  -8   8       28.36       23.33     13.71 o
  -7  -7   8       17.45       31.98     14.91 o
  -6  -7   8       11.82       13.25      7.30 o
  -5  -7   8       15.58       10.04      7.70 o
  -4  -7   8      507.95      514.75     10.69 o
  -3  -7   8       10.94       11.06     10.82 o
  -2  -7   8     2034.32     1988.36     21.40 o
  -1  -7   8     1060.77     1121.88     18.52 o
   0  -7   8      447.44      461.26     15.15 o
   1  -7   8      384.73      386.70     15.15 o
   2  -7   8       56.59       62.05     13.23 o
   3  -7   8      227.37      214.52     13.23 o
   4  -7   8        0.00       -6.49     12.75 o
   5  -7   8        3.44        2.65     11.06 o
   6  -7   8       35.49       37.76     13.47 o
   7  -7   8        0.14        0.96     12.99 o
  -7  -6   8        7.03        9.86     15.15 o
  -6  -6   8        5.75        8.99      6.99 o
  -5  -6   8      135.31      129.05      8.00 o
  -4  -6   8      141.54      149.50      8.26 o
  -3  -6   8        6.38        8.17      8.10 o
  -2  -6   8      831.88      819.10     14.91 o
  -1  -6   8       99.07      112.79     12.51 o
   0  -6   8       25.84       26.21     12.51 o
   1  -6   8      456.63      473.52     15.15 o
   2  -6   8       65.71       64.21     13.47 o
   3  -6   8       11.35        6.97     10.58 o
   4  -6   8      295.80      280.89     13.47 o
   5  -6   8       20.36       30.78     12.99 o
   6  -6   8       14.56        7.46     12.02 o
   7  -6   8        0.01        4.57     12.51 o
   8  -6   8        0.06       -4.09     12.02 o
  -8  -5   8        0.28        9.86     14.67 o
  -7  -5   8       42.45       47.38     14.19 o
  -6  -5   8      672.09      699.87      9.56 o
  -5  -5   8       79.46       80.44      7.58 o
  -4  -5   8     3646.04     3482.15     42.57 o
  -3  -5   8     1828.48     1793.64     14.08 o
  -2  -5   8      162.52      156.92      6.67 o
  -1  -5   8       23.29       33.72      6.07 o
   0  -5   8      179.85      191.21      5.57 o
   1  -5   8      222.33      234.98      8.27 o
   2  -5   8        0.09       -6.25     12.51 o
   3  -5   8      147.19      132.75     12.02 o
   4  -5   8      133.26      146.46     13.47 o
   5  -5   8       18.19       19.00     11.54 o
   6  -5   8       48.79       53.87     12.75 o
   7  -5   8        2.25       -1.20     11.54 o
   8  -5   8        5.90        8.66     11.78 o
  -8  -4   8       11.17       14.67     12.75 o
  -7  -4   8       90.73       93.55     12.99 o
  -6  -4   8      157.81      152.28      5.42 o
  -5  -4   8      169.14      174.33      6.01 o
  -4  -4   8      576.85      595.21     11.90 o
  -3  -4   8        7.23        5.78      4.83 o
  -2  -4   8      140.35      132.84      5.16 o
  -1  -4   8     1158.45     1183.65     14.61 o
   0  -4   8       88.45       92.36      6.12 o
   1  -4   8        0.79       -4.29      6.76 o
   2  -4   8     1050.14     1191.58     35.23 o
   3  -4   8       52.73       54.94      8.16 o
   4  -4   8      434.54      444.18     15.15 o
   5  -4   8        2.88        3.13     10.34 o
   6  -4   8        3.00       -1.20     10.82 o
   7  -4   8        0.18        0.24     11.06 o
   8  -4   8        0.99        3.13     11.78 o
   9  -4   8       59.18       48.82     11.78 o
  -8  -3   8      159.93      164.97     15.63 o
  -7  -3   8       92.66       84.17     15.39 o
  -6  -3   8     1837.67     1878.02     38.12 o
  -5  -3   8     1402.77     1455.67     20.68 o
  -4  -3   8        3.04        7.48      6.43 o
  -3  -3   8       31.84       41.91      7.27 o
  -2  -3   8       84.18       96.11      7.03 o
  -1  -3   8      618.39      623.80      8.92 o
   0  -3   8      303.13      301.07     15.87 o
   1  -3   8     1265.11     1349.00     11.30 o
   2  -3   8      109.23      133.19      7.90 o
   3  -3   8      249.81      270.23      7.73 o
   4  -3   8        9.47       17.68     10.10 o
   5  -3   8       17.44       13.95     10.34 o
   6  -3   8       83.18       75.99     11.06 o
   7  -3   8       78.62       67.10     11.54 o
   8  -3   8       50.89       61.81     12.02 o
   9  -3   8        2.06        0.48     11.06 o
  -8  -2   8      185.64      173.15     16.59 o
  -7  -2   8      149.95      158.00     14.67 o
  -6  -2   8      447.45      444.44      4.39 o
  -5  -2   8        1.42        2.58      4.98 o
  -4  -2   8      172.47      175.18      5.63 o
  -3  -2   8     1712.25     1842.46     10.58 o
  -2  -2   8       76.32       84.50      4.53 o
  -1  -2   8       32.99       14.95      4.45 o
   0  -2   8     5843.41     6250.35     43.29 o
   1  -2   8      895.14      932.46      9.52 o
   2  -2   8      751.79      832.76      9.58 o
   3  -2   8        2.07        7.21      9.38 o
   4  -2   8       37.41       34.29      7.57 o
   5  -2   8        5.96        7.54      7.12 o
   6  -2   8        0.05       -1.92     11.54 o
   7  -2   8      279.41      276.56     13.47 o
   8  -2   8        3.17        2.40     10.82 o
   9  -2   8       38.52       41.72     12.39 o
  -9  -1   8       63.61       85.61     14.91 o
  -8  -1   8      654.45      727.00     18.04 o
  -7  -1   8      677.27      736.13     16.35 o
  -6  -1   8       13.68        7.00     10.46 o
  -5  -1   8        5.60        2.73      2.82 o
  -4  -1   8       46.25       50.56      3.83 o
  -3  -1   8        5.79        7.00      3.60 o
  -2  -1   8       81.02       68.60      3.89 o
  -1  -1   8     1147.98     1223.48      9.38 o
   0  -1   8        4.12        6.13      5.78 o
   1  -1   8      939.09      924.39      8.50 o
   2  -1   8       15.25       18.96      6.51 o
   3  -1   8      379.78      401.13     12.51 o
   4  -1   8      126.35      112.66      7.29 o
   5  -1   8     1002.41     1056.72     23.57 o
   6  -1   8       33.17       38.49      7.45 o
   7  -1   8        4.00       12.26     10.82 o
   8  -1   8        8.18        9.97      7.31 o
   9  -1   8        4.44        1.31      6.87 o
  -9   0   8       98.35      135.15     13.71 o
  -8   0   8       55.59       80.08     15.15 o
  -7   0   8        0.22       13.47     12.99 o
  -6   0   8       11.46       13.25      4.57 o
  -5   0   8      971.43     1044.23     28.62 o
  -4   0   8      230.84      235.45      2.93 o
  -3   0   8      290.72      323.45      4.19 o
  -2   0   8     5070.02     5326.76     23.88 o
  -1   0   8        0.00        1.89      4.03 o
   0   0   8     1497.19     1717.82      8.18 o
   1   0   8        6.52        5.85      4.95 o
   2   0   8       72.05       85.71      5.92 o
   3   0   8       56.29       67.34     10.82 o
   4   0   8      177.97      190.25      8.11 o
   5   0   8      265.34      289.44     12.14 o
   6   0   8       86.59       83.70      7.68 o
   7   0   8      171.22      169.57      8.59 o
   8   0   8        2.13        2.38      7.57 o
   9   0   8        4.48       -0.48      7.31 o
  -9   1   8      228.83      255.64     16.59 o
  -8   1   8       69.53       73.83     14.91 o
  -7   1   8       13.20       12.75     13.95 o
  -6   1   8       59.03       71.42     13.95 o
  -5   1   8       19.75       21.58      4.81 o
  -4   1   8       91.79       83.31      3.39 o
  -3   1   8      371.91      396.97      5.50 o
  -2   1   8       45.14       49.05      3.68 o
  -1   1   8       83.72       78.41      3.97 o
   0   1   8        1.00        7.11      3.48 o
   1   1   8      931.24      936.25     13.88 o
   2   1   8     1146.37     1106.97      8.58 o
   3   1   8     3192.03     3438.44     13.25 o
   4   1   8       12.36       18.71      7.31 o
   5   1   8        7.26        5.18      6.72 o
   6   1   8      208.28      216.91      7.04 o
   7   1   8       26.89       21.88     11.06 o
   8   1   8       42.65       39.34      7.39 o
   9   1   8        2.93        1.58      7.31 o
  -9   2   8        4.96        1.68     14.91 o
  -8   2   8        4.45       -1.20     15.15 o
  -7   2   8      223.76      242.17     16.35 o
  -6   2   8      192.71      191.67     14.91 o
  -5   2   8       24.08       24.53     14.43 o
  -4   2   8     1667.38     1742.58     10.31 o
  -3   2   8       34.75       46.39      4.69 o
  -2   2   8      296.74      338.80      7.21 o
  -1   2   8        4.79        4.03      4.03 o
   0   2   8       75.52       84.45      4.31 o
   1   2   8        8.54       30.00      6.79 o
   2   2   8       73.93       72.07      5.04 o
   3   2   8      658.07      701.50     10.34 o
   4   2   8      146.75      155.97      6.78 o
   5   2   8      328.06      355.72     13.71 o
   6   2   8       29.02       25.49      7.22 o
   7   2   8       45.32       39.61      7.12 o
   8   2   8       14.09        6.03      6.70 o
   9   2   8        0.40        1.58      6.70 o
  -8   3   8        4.18       -4.81     13.71 o
  -7   3   8        1.14       -7.70     11.06 o
  -6   3   8       63.43       50.50     14.19 o
  -5   3   8      220.26      214.86      4.23 o
  -4   3   8       67.38       67.89      3.22 o
  -3   3   8      178.59      168.96      4.00 o
  -2   3   8      348.06      355.77      5.18 o
  -1   3   8       17.80       19.94      3.67 o
   0   3   8      368.51      368.10      4.53 o
   1   3   8     2504.00     2809.87      8.89 o
   2   3   8      411.65      445.05      8.78 o
   3   3   8        0.48       -0.58      3.50 o
   4   3   8       60.73       72.43      4.34 o
   5   3   8        0.33       -0.60      7.28 o
   6   3   8       17.41       19.67      5.01 o
   7   3   8       16.60       16.29      6.28 o
   8   3   8       41.24       40.40      6.76 o
   9   3   8       31.02       30.36      6.58 o
  -8   4   8       10.84       -0.24     14.19 o
  -7   4   8        8.02       -2.16     13.95 o
  -6   4   8      615.08      630.32     18.52 o
  -5   4   8      133.67      138.16      8.18 o
  -4   4   8       44.92       44.20      3.67 o
  -3   4   8        4.38        4.75      4.22 o
  -2   4   8       20.86       20.44      5.10 o
  -1   4   8      285.15      282.93      4.58 o
   0   4   8        0.15        1.72      3.94 o
   1   4   8      872.91      966.12     10.13 o
   2   4   8      282.99      285.21      4.11 o
   3   4   8      687.08      723.39     16.59 o
   4   4   8        6.12        5.46      8.08 o
   5   4   8      142.54      140.34      2.53 o
   6   4   8        4.39        7.98      4.26 o
   7   4   8       30.16       25.92      5.42 o
   8   4   8       26.65       22.98      7.94 o
   9   4   8       10.41       17.80     11.30 o
  -8   5   8       13.76       -2.65     15.63 o
  -7   5   8       80.32       71.18     12.75 o
  -6   5   8       18.31       19.03      2.59 o
  -5   5   8        0.09        0.26      2.35 o
  -4   5   8      112.37      121.13      5.71 o
  -3   5   8       19.54       26.68      6.25 o
  -2   5   8       40.49       43.29      8.42 o
  -1   5   8      589.13      667.27     15.63 o
   0   5   8      137.17      142.15      5.82 o
   1   5   8       36.93       37.50      4.81 o
   2   5   8      188.00      173.51      8.90 o
   3   5   8      118.03      102.69     11.54 o
   4   5   8        6.06        6.30      8.24 o
   5   5   8        0.60        2.65     12.75 o
   6   5   8        5.61        6.97     11.54 o
   7   5   8      186.42      200.94      8.30 o
   8   5   8      109.31      128.42     13.47 o
   9   5   8        4.85        3.13     12.26 o
  -7   6   8       27.88       31.50     14.91 o
  -6   6   8       21.90       22.82      5.27 o
  -5   6   8        4.78        7.12      5.89 o
  -4   6   8        3.75        5.52      5.50 o
  -3   6   8        6.51        4.05      6.27 o
  -2   6   8       13.33       14.61      6.81 o
  -1   6   8      174.61      174.35     11.06 o
   0   6   8       60.88       64.37      5.34 o
   1   6   8      403.59      408.44      5.77 o
   2   6   8       34.75       33.48      7.56 o
   3   6   8        0.81        3.85     10.82 o
   4   6   8      127.59      137.32     15.39 o
   5   6   8        4.58       13.47     13.95 o
   6   6   8        6.45       18.04     14.19 o
   7   6   8       29.10       21.16     13.71 o
   8   6   8       15.14       11.06     13.47 o
   9   6   8       20.74        7.21     12.99 o
  -7   7   8        0.77        5.05     14.19 o
  -6   7   8        1.67        1.95      5.88 o
  -5   7   8       20.18       19.27      6.61 o
  -4   7   8        0.16        4.22      5.98 o
  -3   7   8      381.61      376.00      8.38 o
  -2   7   8       82.42       80.33      5.76 o
  -1   7   8        3.42        3.46      7.21 o
   0   7   8        0.66        1.26      5.42 o
   1   7   8      155.50      149.90      6.90 o
   2   7   8       60.89       58.24      4.09 o
   3   7   8       84.35       81.04     13.47 o
   4   7   8      312.52      318.17     16.83 o
   5   7   8      190.41      185.90     14.43 o
   6   7   8      449.92      448.51     17.80 o
   7   7   8       23.89       25.25     14.19 o
   8   7   8        6.15        6.25     13.47 o
  -6   8   8        4.95        5.85      6.67 o
  -5   8   8        1.05        6.25     12.26 o
  -4   8   8        1.51        3.76      6.44 o
  -3   8   8       50.29       45.15      5.39 o
  -2   8   8       22.39       20.52      5.76 o
  -1   8   8       65.66       57.73      7.80 o
   0   8   8       28.42       32.98      6.40 o
   1   8   8        1.83        1.04      5.36 o
   2   8   8        0.16       -2.49      4.21 o
   3   8   8       39.99       26.93     14.67 o
   4   8   8        6.83       -6.97     14.91 o
   5   8   8       11.68        6.73     12.51 o
   6   8   8       12.27       18.28     13.23 o
   7   8   8       90.89       86.34     14.43 o
   8   8   8        7.64        1.44     13.47 o
  -6   9   8        0.08       -8.18     14.43 o
  -5   9   8       87.64       83.45      7.94 o
  -4   9   8       12.98       10.68      6.62 o
  -3   9   8       44.65       44.32      5.59 o
  -2   9   8        3.87        6.32      7.14 o
  -1   9   8       29.64       34.22      7.12 o
   0   9   8       91.34       94.99     11.30 o
   1   9   8      153.90      169.09      9.38 o
   2   9   8       84.25       87.11      4.69 o
   3   9   8      114.59      133.47     14.19 o
   4   9   8      506.77      514.64     18.04 o
   5   9   8      243.10      262.85     15.87 o
   6   9   8       12.44       12.75     14.91 o
   7   9   8       83.39       94.75     13.71 o
  -5  10   8       21.53       22.50      7.82 o
  -4  10   8        5.92        7.25      7.12 o
  -3  10   8       14.69       23.12      7.22 o
  -2  10   8        4.80        9.05      7.38 o
  -1  10   8       36.93       49.74      7.40 o
   0  10   8        0.00        6.73     10.58 o
   1  10   8       51.64       59.72      6.02 o
   2  10   8       17.15       15.85      9.62 o
   3  10   8        3.20       11.30     14.19 o
   4  10   8       17.98       24.77     11.06 o
   5  10   8       53.66       39.44     12.26 o
   6  10   8       30.48       34.63     14.67 o
  -3  11   8        8.37        3.38      7.62 o
  -2  11   8       23.25       27.54      7.82 o
  -1  11   8       22.62       27.99      7.36 o
   0  11   8       18.18       20.01      7.24 o
   1  11   8        4.84       21.88     12.51 o
   2  11   8      427.93      448.03     14.91 o
   3  11   8      168.14      178.20     14.43 o
   4  11   8        2.81        3.13     13.23 o
   5  11   8      107.51      124.57     14.19 o
  -1  12   8       11.94       14.27      7.33 o
   0  12   8        7.34        0.24     13.23 o
   1  12   8        0.26       -1.68     11.54 o
   2  12   8        7.01       -0.72     12.02 o
   3  12   8       82.90       79.60     13.23 o
  -2 -10   9        4.57       13.71     12.02 o
  -1 -10   9        0.06        4.57     12.75 o
   0 -10   9       35.67       42.57     12.02 o
   1 -10   9       35.70       48.10     12.26 o
   2 -10   9      227.18      230.15     16.11 o
   3 -10   9      246.47      244.34     15.15 o
  -4  -9   9       81.75       90.18     11.78 o
  -3  -9   9       13.35        9.62     11.06 o
  -2  -9   9        2.06        7.70     12.51 o
  -1  -9   9        7.88       10.10     12.99 o
   0  -9   9        5.79       10.58     12.26 o
   1  -9   9     1188.61     1255.83     21.88 o
   2  -9   9      520.45      540.38     17.07 o
   3  -9   9       66.92       82.25     13.95 o
   4  -9   9      138.11      152.47     13.71 o
  -5  -8   9        0.01        2.89      9.86 o
  -4  -8   9        1.73        5.05     10.82 o
  -3  -8   9       44.89       40.88     11.78 o
  -2  -8   9      142.47      149.34     11.30 o
  -1  -8   9       90.54       82.73     12.51 o
   0  -8   9      882.06      866.24     16.83 o
   1  -8   9      692.97      715.93     17.80 o
   2  -8   9       28.40       33.67     12.26 o
   3  -8   9       23.33       20.68     11.54 o
   4  -8   9        8.78        3.85     13.71 o
   5  -8   9       37.85       47.14     13.23 o
   6  -8   9       14.35       16.35     13.71 o
  -6  -7   9       46.54       51.97      7.76 o
  -5  -7   9        0.39        9.71      8.04 o
  -4  -7   9        1.38       16.11     10.10 o
  -3  -7   9      253.06      233.75     12.51 o
  -2  -7   9        8.39        3.61     11.06 o
  -1  -7   9     1906.16     1939.54     22.61 o
   0  -7   9      875.55      913.61     18.28 o
   1  -7   9       14.61       16.11     13.23 o
   2  -7   9      101.17      112.55     13.71 o
   3  -7   9        6.61        3.37     13.23 o
   4  -7   9       14.73        2.89     11.78 o
   5  -7   9       17.01       15.87     11.54 o
   6  -7   9       57.60       67.10     14.19 o
   7  -7   9        4.04        5.53     12.02 o
  -7  -6   9        0.94       -6.97     15.39 o
  -6  -6   9       23.18       37.10      7.36 o
  -5  -6   9       70.82       67.78      8.00 o
  -4  -6   9      167.21      166.52      8.88 o
  -3  -6   9      217.64      221.11      9.64 o
  -2  -6   9     2185.91     2078.06     21.16 o
  -1  -6   9     2026.91     2046.79     22.12 o
   0  -6   9        1.37        0.96     12.26 o
   1  -6   9      540.36      552.40     16.35 o
   2  -6   9       40.08       36.07     13.47 o
   3  -6   9       20.93       15.63     11.54 o
   4  -6   9       22.83       10.10     13.47 o
   5  -6   9       92.38       81.77     13.71 o
   6  -6   9       19.94       14.43     11.30 o
   7  -6   9       72.79       72.39     13.23 o
  -7  -5   9        2.96       13.47     13.71 o
  -6  -5   9       55.23       58.41      8.66 o
  -5  -5   9      324.57      299.75     10.10 o
  -4  -5   9        3.09        0.82      7.47 o
  -3  -5   9     3278.01     3279.43     37.28 o
  -2  -5   9     1453.56     1448.27     19.36 o
  -1  -5   9        0.38        1.44     11.06 o
   0  -5   9       65.92       71.78      7.65 o
   1  -5   9      193.02      172.43     13.71 o
   2  -5   9       20.87        9.14     12.99 o
   3  -5   9        6.57        7.46     11.06 o
   4  -5   9      115.51      120.97     13.71 o
   5  -5   9       11.47       15.39     11.78 o
   6  -5   9        8.12        6.25     12.51 o
   7  -5   9       36.74       31.26     11.78 o
   8  -5   9        0.13        6.73     11.78 o
  -8  -4   9        5.19       20.68     15.15 o
  -7  -4   9       81.92       92.35     14.19 o
  -6  -4   9        6.26        7.15      6.10 o
  -5  -4   9      152.78      154.90      6.03 o
  -4  -4   9     2097.52     2012.42     17.69 o
  -3  -4   9     1007.07      930.71      9.00 o
  -2  -4   9        6.97       13.16      5.71 o
  -1  -4   9      704.12      680.35     10.68 o
   0  -4   9      231.04      229.13      6.00 o
   1  -4   9        6.59        2.86      6.71 o
   2  -4   9      216.37      211.17      6.76 o
   3  -4   9      587.14      552.40     15.15 o
   4  -4   9      246.40      249.63     14.67 o
   5  -4   9       89.84      104.37     12.99 o
   6  -4   9       67.06       70.46     12.75 o
   7  -4   9        4.76        5.53     11.06 o
   8  -4   9       11.79       12.51     11.30 o
  -8  -3   9       19.57       19.48     15.39 o
  -7  -3   9      402.26      412.20     17.80 o
  -6  -3   9       21.66       23.43      4.26 o
  -5  -3   9     1986.26     2022.63     12.71 o
  -4  -3   9     1617.40     1629.92     10.09 o
  -3  -3   9       78.96       72.50      6.55 o
  -2  -3   9        3.60       -3.57      6.33 o
  -1  -3   9       77.53       70.29      7.80 o
   0  -3   9      457.88      479.58     12.02 o
   1  -3   9      303.20      334.06     12.75 o
   2  -3   9      486.76      502.39     20.68 o
   3  -3   9      131.87      138.05     13.83 o
   4  -3   9       23.59       16.59     12.99 o
   5  -3   9       35.19       29.34     12.99 o
   6  -3   9       38.97       29.58     10.82 o
   7  -3   9       19.07       14.91     12.02 o
   8  -3   9        2.44       -2.16     11.78 o
   9  -3   9        7.83        5.77     11.54 o
  -8  -2   9       45.68       41.84     14.43 o
  -7  -2   9      182.22      172.43     16.59 o
  -6  -2   9      671.18      630.27      6.37 o
  -5  -2   9      781.35      758.66     10.82 o
  -4  -2   9       59.09       68.83      6.38 o
  -3  -2   9      839.24      862.27     12.04 o
  -2  -2   9      287.62      312.35      5.82 o
  -1  -2   9       75.78       68.88      6.62 o
   0  -2   9      183.58      206.54      7.46 o
   1  -2   9     2120.29     2224.64     28.50 o
   2  -2   9       24.54       39.16      6.52 o
   3  -2   9      242.53      250.35     12.26 o
   4  -2   9      158.58      158.89      8.59 o
   5  -2   9       65.52       61.81     12.02 o
   6  -2   9        6.75        2.89     12.51 o
   7  -2   9       15.99       13.95     11.06 o
   8  -2   9        3.32        0.24     11.30 o
   9  -2   9        2.13        7.21     11.06 o
  -8  -1   9       10.74        3.61     14.91 o
  -7  -1   9      543.01      566.59     19.24 o
  -6  -1   9      796.88      814.96      9.51 o
  -5  -1   9       14.74        9.96      4.73 o
  -4  -1   9       33.00       36.45      4.42 o
  -3  -1   9      299.27      286.39      5.10 o
  -2  -1   9      354.30      377.85      5.36 o
  -1  -1   9       24.85       20.81      4.45 o
   0  -1   9      513.65      520.86      8.06 o
   1  -1   9      227.10      244.34     19.00 o
   2  -1   9      823.90      788.07      9.07 o
   3  -1   9      130.48      163.48      9.50 o
   4  -1   9        0.24       -0.78      6.85 o
   5  -1   9       47.96       41.28      7.92 o
   6  -1   9       33.17       35.83     12.75 o
   7  -1   9       15.14       18.76     11.06 o
   8  -1   9       36.09       52.19     12.02 o
   9  -1   9        4.91        5.39      7.36 o
  -8   0   9      394.83      435.04     15.63 o
  -7   0   9      320.97      335.96     14.43 o
  -6   0   9       10.32       18.65     15.27 o
  -5   0   9      390.74      404.59      7.02 o
  -4   0   9       78.93       88.97      4.08 o
  -3   0   9       71.32       76.19      3.93 o
  -2   0   9      264.06      288.93      8.41 o
  -1   0   9      551.57      622.19      7.31 o
   0   0   9        2.80        8.91      4.75 o
   1   0   9      775.38      830.71     10.58 o
   2   0   9       49.17       60.35      5.52 o
   3   0   9      171.59      183.66      6.61 o
   4   0   9        8.82       14.44      7.77 o
   5   0   9       30.71       33.12      7.77 o
   6   0   9      111.80      114.23     12.75 o
   7   0   9        0.60        1.20     10.82 o
   8   0   9       17.77       12.73      7.99 o
   9   0   9        5.72        2.65     10.58 o
  -8   1   9      134.87      140.20     13.23 o
  -7   1   9       13.73       13.47     14.43 o
  -6   1   9        0.35        1.17      1.35 o
  -5   1   9        0.43        1.17      4.29 o
  -4   1   9       32.59       37.43      3.88 o
  -3   1   9        1.11        0.08      4.93 o
  -2   1   9      119.95      141.57      4.46 o
  -1   1   9        3.56        4.21      4.05 o
   0   1   9     1077.63     1125.95      9.02 o
   1   1   9      796.00      839.79     14.43 o
   2   1   9       89.77       94.23      6.00 o
   3   1   9      576.57      583.28      7.91 o
   4   1   9       35.98       38.17      7.46 o
   5   1   9      161.74      174.19      8.90 o
   6   1   9      220.85      219.44     10.70 o
   7   1   9       35.17       35.77      7.99 o
   8   1   9       18.04       13.23     11.06 o
   9   1   9        1.37       -0.41      7.36 o
  -8   2   9       12.89       21.64     14.91 o
  -7   2   9      134.77      156.56     15.39 o
  -6   2   9       13.81        4.33     14.19 o
  -5   2   9       15.80       16.92      2.32 o
  -4   2   9       64.56       53.93      4.34 o
  -3   2   9      442.64      462.37      6.16 o
  -2   2   9       69.36       65.27      5.38 o
  -1   2   9      190.09      193.44      6.16 o
   0   2   9      157.98      178.62      4.35 o
   1   2   9      203.64      220.22      4.73 o
   2   2   9      386.08      366.54      8.30 o
   3   2   9      487.03      543.07     15.39 o
   4   2   9       28.81       31.46      4.83 o
   5   2   9      144.82      124.60      8.67 o
   6   2   9        2.17       -3.13     12.02 o
   7   2   9       22.20       12.99     11.30 o
   8   2   9      252.00      247.54      9.98 o
   9   2   9       14.71       10.27      6.93 o
  -8   3   9       11.63       12.02     12.02 o
  -7   3   9       16.58        8.66     12.75 o
  -6   3   9       26.40       13.47     14.19 o
  -5   3   9        1.67        1.57      1.76 o
  -4   3   9       27.24       27.96      3.75 o
  -3   3   9      101.78      114.91      4.34 o
  -2   3   9      889.92      887.66      7.04 o
  -1   3   9      132.84      160.53      5.10 o
   0   3   9        8.69        9.28      4.41 o
   1   3   9     1206.70     1207.03      7.11 o
   2   3   9        0.01        0.27      4.36 o
   3   3   9     1014.16     1136.40      7.81 o
   4   3   9       15.91       16.13      4.61 o
   5   3   9        5.63       12.98      4.94 o
   6   3   9        0.61       -6.97     13.71 o
   7   3   9        1.13       -1.03      5.85 o
   8   3   9      636.35      654.33     16.47 o
   9   3   9        2.85        5.01      6.58 o
  -8   4   9       14.33       11.30     13.71 o
  -7   4   9       24.56       22.37     11.78 o
  -6   4   9       25.39       16.59     13.47 o
  -5   4   9       23.88       20.13      2.25 o
  -4   4   9       13.53       12.32      3.90 o
  -3   4   9        0.35       -0.61      4.61 o
  -2   4   9      305.96      298.14      5.82 o
  -1   4   9        0.18        0.69      5.92 o
   0   4   9        0.00        0.04      4.30 o
   1   4   9     1182.61     1299.80      7.04 o
   2   4   9      278.84      280.34      5.13 o
   3   4   9      319.48      307.58      4.69 o
   4   4   9       23.32       38.65      4.23 o
   5   4   9       52.67       53.18      3.79 o
   6   4   9      641.05      649.94      6.71 o
   7   4   9       92.79       97.94      5.32 o
   8   4   9        4.02       -0.19      5.71 o
   9   4   9        1.22        0.96     11.54 o
  -8   5   9        4.46       -7.70     16.11 o
  -7   5   9        1.91      -10.82     14.19 o
  -6   5   9       36.21       32.21      9.38 o
  -5   5   9       19.16       16.26      2.65 o
  -4   5   9      172.38      159.81      5.30 o
  -3   5   9      225.12      230.23      7.46 o
  -2   5   9        5.32        0.97      6.81 o
  -1   5   9      191.36      175.08     11.30 o
   0   5   9       35.71       47.50      5.17 o
   1   5   9     1661.00     1830.79     13.96 o
   2   5   9       64.79       63.68      3.89 o
   3   5   9       21.33       30.28      8.00 o
   4   5   9       78.50       84.65     14.91 o
   5   5   9       42.98       48.10     12.75 o
   6   5   9     1660.91     1648.55     23.09 o
   7   5   9        9.71       10.47      2.58 o
   8   5   9       40.45       35.11     12.02 o
   9   5   9      140.88      131.07     13.95 o
  -7   6   9        0.69       -7.94     13.71 o
  -6   6   9        2.97       -0.96      6.25 o
  -5   6   9        2.77       -0.10      3.28 o
  -4   6   9       87.35       84.85      6.26 o
  -3   6   9      116.14      119.47      7.02 o
  -2   6   9        0.02       -5.35      6.87 o
  -1   6   9      215.52      226.30     11.30 o
   0   6   9      202.52      204.70      6.80 o
   1   6   9      254.97      275.95      7.58 o
   2   6   9        1.75        8.19      3.37 o
   3   6   9        6.82        7.21     12.02 o
   4   6   9      188.17      211.15     14.91 o
   5   6   9       64.77       67.10     12.02 o
   6   6   9       30.45       33.19     13.23 o
   7   6   9        0.09        4.33     11.54 o
   8   6   9       35.13       38.48     13.71 o
  -7   7   9       20.30        7.70     12.99 o
  -6   7   9        4.87       16.35     14.67 o
  -5   7   9       26.32       26.66      7.09 o
  -4   7   9       10.10        9.35      5.88 o
  -3   7   9       41.30       50.95      6.85 o
  -2   7   9       15.23       20.08      7.12 o
  -1   7   9      422.87      435.04     13.71 o
   0   7   9        9.76        2.74      5.36 o
   1   7   9        0.58        4.04      5.09 o
   2   7   9       73.15       55.38     19.12 o
   3   7   9       56.58       72.15     14.91 o
   4   7   9     1829.05     1825.79     24.53 o
   5   7   9       20.03       23.57     14.67 o
   6   7   9       39.74       25.97     12.75 o
   7   7   9      387.82      364.82     16.59 o
   8   7   9       36.34       29.58     12.75 o
  -6   8   9        5.97       12.75     12.99 o
  -5   8   9        7.33        7.97      5.69 o
  -4   8   9        0.00        4.30      6.52 o
  -3   8   9       66.68       69.35      7.07 o
  -2   8   9      150.23      141.52      8.18 o
  -1   8   9       52.77       50.83      6.98 o
   0   8   9       14.38        8.18     12.75 o
   1   8   9        0.19       -1.03      5.22 o
   2   8   9      110.06      123.65      3.06 o
   3   8   9      113.72      106.30     12.26 o
   4   8   9        1.18       -1.92     11.30 o
   5   8   9       28.73       17.56     15.15 o
   6   8   9       72.67       73.35     15.15 o
   7   8   9       37.22       25.97     13.95 o
  -5   9   9       31.34       29.82     13.47 o
  -4   9   9        0.51        0.93      6.62 o
  -3   9   9      172.63      182.86      8.66 o
  -2   9   9        0.04        4.09      6.97 o
  -1   9   9       20.37       21.90      7.05 o
   0   9   9      130.17      142.37     12.51 o
   1   9   9       22.41       18.75      5.44 o
   2   9   9     1352.87     1340.11     11.31 o
   3   9   9      132.20      106.54     14.19 o
   4   9   9        3.63       12.26     11.78 o
   5   9   9      301.98      295.08     16.83 o
   6   9   9       75.06       46.17     13.47 o
   7   9   9       40.62       43.53     15.39 o
  -4  10   9       33.99       35.57      7.12 o
  -3  10   9       20.12       21.71      7.22 o
  -2  10   9        0.38        2.53      7.31 o
  -1  10   9       30.61       26.49      7.11 o
   0  10   9        5.16       13.95     12.26 o
   1  10   9       81.66       83.57      6.00 o
   2  10   9       48.74       43.91      3.02 o
   3  10   9       17.89       20.44     11.30 o
   4  10   9        7.49        4.57     14.67 o
   5  10   9       47.70       42.33     14.43 o
   6  10   9       33.06       38.72     15.39 o
  -3  11   9        0.81        2.35      7.28 o
  -2  11   9       80.48       81.99      7.91 o
  -1  11   9        0.02       -1.55      7.10 o
   0  11   9      346.57      365.50     22.25 o
   1  11   9      212.90      218.12     14.91 o
   2  11   9        0.75       12.02     13.95 o
   3  11   9      248.90      271.51     16.59 o
   4  11   9       36.47       25.01     12.26 o
   5  11   9       10.74       16.35     12.75 o
  -1  12   9       26.07       23.89      7.74 o
   0  12   9       82.52       85.13     13.23 o
   1  12   9        8.66        7.94     13.23 o
   2  12   9        3.38       17.32     12.26 o
  -1 -10  10        0.10        0.72     13.47 o
   0 -10  10      158.82      149.82     13.71 o
   1 -10  10       11.85        9.14     13.71 o
  -3  -9  10       31.74       49.06     12.51 o
  -2  -9  10      107.69      109.42     12.02 o
  -1  -9  10        9.45       12.26     11.78 o
   0  -9  10       15.42       11.30     13.47 o
   1  -9  10      435.14      475.44     17.32 o
   2  -9  10        6.25       12.51     14.43 o
   3  -9  10      175.08      169.06     15.87 o
   4  -9  10        0.93       -2.89     14.67 o
  -5  -8  10      168.25      158.00     10.34 o
  -4  -8  10        5.07        5.53     10.82 o
  -3  -8  10        4.94        4.81     11.06 o
  -2  -8  10      289.49      294.12     14.19 o
  -1  -8  10       80.70       82.01     12.99 o
   0  -8  10      547.70      542.06     16.83 o
   1  -8  10      199.62      199.61     14.91 o
   2  -8  10       34.01       35.35     13.71 o
   3  -8  10       39.90       28.62     14.43 o
   4  -8  10       79.75       86.82     14.43 o
   5  -8  10       28.43       37.76     13.95 o
  -6  -7  10        0.47        4.05      7.79 o
  -5  -7  10        8.12       16.48      8.00 o
  -4  -7  10      317.27      307.58     12.75 o
  -3  -7  10        0.14        8.18     11.06 o
  -2  -7  10        4.58        3.85     10.34 o
  -1  -7  10      521.15      529.07     14.91 o
   0  -7  10       98.03       98.36     13.47 o
   1  -7  10      625.19      592.08     16.83 o
   2  -7  10        5.98        0.24     12.99 o
   3  -7  10        2.86       -6.25     12.51 o
   4  -7  10       53.51       40.64     14.19 o
   5  -7  10        0.54        3.85     12.51 o
   6  -7  10       58.00       48.34     13.47 o
  -6  -6  10       65.88       70.36      7.39 o
  -5  -6  10        0.13        0.16      7.67 o
  -4  -6  10      236.70      234.80      9.65 o
  -3  -6  10       52.36       55.96      8.81 o
  -2  -6  10     1249.85     1257.75     18.76 o
  -1  -6  10      518.05      476.17     14.91 o
   0  -6  10       16.84       19.72     12.02 o
   1  -6  10      480.15      480.25     14.67 o
   2  -6  10      120.50      121.21     14.19 o
   3  -6  10       71.89       67.10     13.95 o
   4  -6  10        6.60        2.65     11.06 o
   5  -6  10       41.97       42.57     13.47 o
   6  -6  10       49.72       40.88     13.23 o
   7  -6  10       55.66       54.59     12.99 o
  -7  -5  10        2.47       31.98     15.39 o
  -6  -5  10      297.00      291.19      8.60 o
  -5  -5  10        5.33       -2.68      7.25 o
  -4  -5  10       36.44       38.13      7.60 o
  -3  -5  10     1460.11     1435.22     15.27 o
  -2  -5  10      178.48      175.36     14.67 o
  -1  -5  10      840.79      796.98     15.87 o
   0  -5  10       16.15        3.61     12.02 o
   1  -5  10        1.49       -2.40     11.54 o
   2  -5  10       15.11       10.10     13.71 o
   3  -5  10        0.10       -0.24     13.23 o
   4  -5  10       39.17       34.63     10.58 o
   5  -5  10        6.71        8.42     12.51 o
   6  -5  10        1.69        1.20     11.54 o
   7  -5  10        2.29        8.42     12.99 o
   8  -5  10       20.79       22.61     12.02 o
  -7  -4  10        6.92       19.48     15.39 o
  -6  -4  10       10.86       10.34      5.97 o
  -5  -4  10        0.14       -0.94      6.30 o
  -4  -4  10     1139.26     1167.70     12.50 o
  -3  -4  10        1.93       -6.88      8.03 o
  -2  -4  10       20.04       14.34      5.32 o
  -1  -4  10      216.92      225.19      7.94 o
   0  -4  10      197.71      191.24      8.31 o
   1  -4  10      136.49      134.15     10.22 o
   2  -4  10      120.90      123.85     12.75 o
   3  -4  10      157.62      176.76     13.95 o
   4  -4  10        1.90        8.66     12.75 o
   5  -4  10       88.27       90.66     13.95 o
   6  -4  10        7.14       12.99     12.99 o
   7  -4  10       20.02       12.51     11.30 o
   8  -4  10       68.31       67.82     12.51 o
  -8  -3  10      255.04      294.60     18.04 o
  -7  -3  10        6.93       13.71     15.63 o
  -6  -3  10      389.64      371.32      6.46 o
  -5  -3  10     1249.62     1286.95     15.27 o
  -4  -3  10       39.70       43.89      5.59 o
  -3  -3  10      461.65      457.84      7.44 o
  -2  -3  10       12.01       10.56      5.27 o
  -1  -3  10      168.82      173.93      6.03 o
   0  -3  10       14.51       14.24      5.97 o
   1  -3  10        0.00       -2.18      6.64 o
   2  -3  10      363.38      369.17      7.30 o
   3  -3  10       70.78       70.34      7.46 o
   4  -3  10        0.73       -1.44     12.99 o
   5  -3  10        2.56       -2.16     10.58 o
   6  -3  10        1.98        5.53     10.82 o
   7  -3  10        0.16        4.09     12.75 o
   8  -3  10        6.93        5.77     11.54 o
  -8  -2  10        6.39        6.49     12.75 o
  -7  -2  10        1.18       -5.29     15.15 o
  -6  -2  10      303.19      298.20      4.96 o
  -5  -2  10       24.84       25.02      5.72 o
  -4  -2  10       47.76       41.87      4.97 o
  -3  -2  10       75.16       94.92     10.34 o
  -2  -2  10       26.79       31.55      7.10 o
  -1  -2  10      193.92      194.35      7.46 o
   0  -2  10      380.09      426.05      6.89 o
   1  -2  10      262.45      288.53     16.11 o
   2  -2  10       74.34       84.01      7.02 o
   3  -2  10       80.78       82.68      6.79 o
   4  -2  10        3.78        7.70     11.78 o
   5  -2  10        2.12        2.65     12.75 o
   6  -2  10      187.76      197.68     13.47 o
   7  -2  10       11.66       13.23     12.51 o
   8  -2  10        0.31        2.16     11.54 o
   9  -2  10       41.56       46.90     12.02 o
  -8  -1  10      217.13      209.95     17.80 o
  -7  -1  10      675.92      677.70     17.56 o
  -6  -1  10        0.12       -1.37      5.57 o
  -5  -1  10      326.24      308.16      6.61 o
  -4  -1  10        5.77        4.77      4.12 o
  -3  -1  10        7.17       10.80      4.14 o
  -2  -1  10      109.45      133.89      5.77 o
  -1  -1  10      715.82      739.25      9.74 o
   0  -1  10      487.11      499.58      8.76 o
   1  -1  10       22.54       19.33      6.97 o
   2  -1  10      350.47      355.75      7.65 o
   3  -1  10       22.35       27.84      7.94 o
   4  -1  10       37.04       35.62      7.91 o
   5  -1  10      192.65      201.53     14.19 o
   6  -1  10       97.68      102.93     11.78 o
   7  -1  10       11.17        9.38     11.06 o
   8  -1  10       31.15       33.91     11.54 o
   9  -1  10       69.48       79.95      8.30 o
  -8   0  10      159.01      194.55     17.32 o
  -7   0  10       58.29       75.99     15.87 o
  -6   0  10        0.00       -6.24      8.06 o
  -5   0  10        8.48        5.61      9.62 o
  -4   0  10       18.65       19.54      3.85 o
  -3   0  10      170.70      176.51      4.63 o
  -2   0  10      904.98      975.55      7.85 o
  -1   0  10      155.45      157.62      6.89 o
   0   0  10      127.63      165.83      7.23 o
   1   0  10      202.50      232.74      7.21 o
   2   0  10       12.88       29.30      9.38 o
   3   0  10      185.73      197.72      7.62 o
   4   0  10      559.68      605.92      9.38 o
   5   0  10        1.38        3.13     11.06 o
   6   0  10       31.96       37.76     12.02 o
   7   0  10       95.22       88.50     12.26 o
   8   0  10        2.57        2.22      8.08 o
   9   0  10      106.04      112.55     12.26 o
  -8   1  10        7.40       23.33     15.39 o
  -7   1  10       92.13      111.59     15.63 o
  -6   1  10        7.24        9.99      5.05 o
  -5   1  10       67.54       75.72      4.97 o
  -4   1  10      279.49      300.92      6.61 o
  -3   1  10      449.93      470.29      6.54 o
  -2   1  10      163.99      172.74      4.84 o
  -1   1  10      116.44      127.53      4.81 o
   0   1  10      697.37      766.32     14.43 o
   1   1  10        0.17       -2.59      5.20 o
   2   1  10      114.03      101.67      6.67 o
   3   1  10      543.34      507.19      9.38 o
   4   1  10       25.78       28.59      5.69 o
   5   1  10      164.27      166.42     12.02 o
   6   1  10      149.21      152.71     13.47 o
   7   1  10       49.33       49.81      8.46 o
   8   1  10        0.13       -1.68     11.78 o
   9   1  10       66.36       62.72      7.51 o
  -8   2  10        3.68        8.90     12.26 o
  -7   2  10       12.65       25.01     14.67 o
  -6   2  10       10.96       14.91     13.47 o
  -5   2  10        0.73        1.24      1.75 o
  -4   2  10      626.02      654.80     23.21 o
  -3   2  10        4.01        5.00      4.70 o
  -2   2  10      303.48      323.19      6.03 o
  -1   2  10        1.48       -0.48      5.75 o
   0   2  10       42.08       34.17      5.05 o
   1   2  10     1043.27     1105.13      9.43 o
   2   2  10      241.27      260.26      6.70 o
   3   2  10      307.19      293.19     13.23 o
   4   2  10      143.57      150.52      5.97 o
   5   2  10      513.91      511.21      7.57 o
   6   2  10      105.86       95.95     12.26 o
   7   2  10      159.81      147.66     12.99 o
   8   2  10       22.29       16.42      7.16 o
   9   2  10       10.18       11.77      7.15 o
  -8   3  10        4.33        6.97     13.47 o
  -7   3  10       27.06       30.54     13.47 o
  -6   3  10       21.53       24.77     11.30 o
  -5   3  10       97.42       91.65      2.66 o
  -4   3  10       17.82       15.74      4.11 o
  -3   3  10        2.49        3.60      4.36 o
  -2   3  10      327.05      337.01      5.37 o
  -1   3  10      256.81      281.54      7.67 o
   0   3  10       28.21       21.46      5.68 o
   1   3  10      185.34      161.37      5.73 o
   2   3  10        0.77        1.40      5.07 o
   3   3  10      669.09      654.71      7.44 o
   4   3  10        0.00        3.63      4.76 o
   5   3  10        2.60        4.56      7.46 o
   6   3  10       14.79       10.10     13.71 o
   7   3  10      117.04      107.98      6.44 o
   8   3  10        4.10        1.82      6.37 o
   9   3  10       28.43       30.78     11.78 o
  -8   4  10        0.68       -3.85     12.02 o
  -7   4  10        2.29        3.37     12.26 o
  -6   4  10       77.96       69.98     14.91 o
  -5   4  10        6.46        6.69      2.61 o
  -4   4  10      203.05      187.83      4.89 o
  -3   4  10        5.37        4.98      4.39 o
  -2   4  10       32.18       31.26      5.73 o
  -1   4  10     1397.10     1549.56     11.77 o
   0   4  10      488.11      518.64      7.52 o
   1   4  10     1275.37     1255.35      7.81 o
   2   4  10      103.77      118.08      4.19 o
   3   4  10      738.02      793.71      8.18 o
   4   4  10      333.59      346.42      4.62 o
   5   4  10       64.82       64.14      5.41 o
   6   4  10       54.49       58.67      3.23 o
   7   4  10        0.02       -0.12      4.74 o
   8   4  10        5.91        5.53     11.78 o
   9   4  10        0.26        6.01     12.02 o
  -7   5  10        8.32       -3.61     15.15 o
  -6   5  10        8.01        0.00     14.67 o
  -5   5  10        4.59        5.39      3.03 o
  -4   5  10       24.54       21.39      4.39 o
  -3   5  10        0.00        6.01      6.22 o
  -2   5  10       92.91       89.95      7.50 o
  -1   5  10       55.48       60.35      7.02 o
   0   5  10        0.00       -0.52      4.22 o
   1   5  10      496.90      503.55      5.30 o
   2   5  10        1.55       -0.52      4.08 o
   3   5  10       97.39       72.87     13.23 o
   4   5  10        0.30       -3.61     12.26 o
   5   5  10        0.20       -0.96     13.47 o
   6   5  10      127.56      129.86     12.75 o
   7   5  10       11.96       13.95     13.47 o
   8   5  10       46.98       43.29     13.23 o
   9   5  10        0.24        2.65     12.02 o
  -7   6  10        0.17       -3.37     12.26 o
  -6   6  10       51.94       37.04     12.75 o
  -5   6  10        4.24        8.08      6.37 o
  -4   6  10        8.91        6.55      5.85 o
  -3   6  10      158.35      152.80      5.89 o
  -2   6  10      178.98      191.73      7.78 o
  -1   6  10      216.66      222.60      8.16 o
   0   6  10      120.24      123.89      5.89 o
   1   6  10      458.95      475.41      6.64 o
   2   6  10      232.63      210.12     14.91 o
   3   6  10       15.56       14.19     14.67 o
   4   6  10        0.07        1.20     14.91 o
   5   6  10       14.15       25.01     14.67 o
   6   6  10       44.90       33.43     14.67 o
   7   6  10        0.02        1.92     13.47 o
   8   6  10       17.89       22.85     13.95 o
  -6   7  10        3.57       -4.81     12.51 o
  -5   7  10        0.30       -1.13      4.92 o
  -4   7  10       59.19       57.97      8.78 o
  -3   7  10        2.67        0.96      6.80 o
  -2   7  10        3.79        0.88      7.14 o
  -1   7  10      313.02      328.03     13.47 o
   0   7  10       51.19       51.98      6.66 o
   1   7  10      110.83      103.78      5.83 o
   2   7  10       97.24       66.02     16.23 o
   3   7  10        3.95        5.53     13.47 o
   4   7  10      109.04      121.21     14.67 o
   5   7  10       20.68       20.68     12.99 o
   6   7  10        4.83        4.81     14.67 o
   7   7  10        0.68        0.96     14.67 o
   8   7  10        2.09       -4.57     13.47 o
  -6   8  10        0.03       -5.29     14.67 o
  -5   8  10       63.23       73.35     14.19 o
  -4   8  10       33.16       33.57      6.44 o
  -3   8  10       54.76       57.55      7.11 o
  -2   8  10        3.40       -0.68      6.87 o
  -1   8  10       93.76       85.73      7.33 o
   0   8  10       76.01       75.27     12.99 o
   1   8  10        4.07        3.36      6.25 o
   2   8  10       51.90       39.54      5.89 o
   3   8  10        1.57      -19.24     15.63 o
   4   8  10       38.06       14.67     15.15 o
   5   8  10        0.05       -5.77     14.67 o
   6   8  10        6.89       -5.77     15.39 o
   7   8  10        0.48       -3.61     12.51 o
  -5   9  10        6.72       12.75     12.51 o
  -4   9  10        0.04        8.22      6.80 o
  -3   9  10       13.57       18.47      6.93 o
  -2   9  10       10.02       10.94      7.14 o
  -1   9  10        0.51       -2.31      6.92 o
   0   9  10       22.54       23.81     12.75 o
   1   9  10        2.54        0.64      5.20 o
   2   9  10       11.71        9.25      2.14 o
   3   9  10       29.58       31.26     13.47 o
   4   9  10       47.02       49.06     15.15 o
   5   9  10        4.28       -2.40     12.26 o
   6   9  10       24.35       32.95     12.51 o
   7   9  10       76.16       83.69     15.63 o
  -4  10  10        0.09        0.56      6.72 o
  -3  10  10       12.89       17.76      7.11 o
  -2  10  10        6.22       13.19      7.23 o
  -1  10  10       33.33       37.81      7.09 o
   0  10  10        2.95        7.70     12.02 o
   1  10  10        9.71        6.43      5.29 o
   2  10  10       22.28       21.16     13.95 o
   3  10  10       39.17       44.49     14.43 o
   4  10  10        3.41        5.77     14.91 o
   5  10  10        0.32      -11.78     15.39 o
   6  10  10        1.59        2.65     14.91 o
  -3  11  10        1.41       -3.38      7.33 o
  -2  11  10        2.61        0.14      7.40 o
  -1  11  10       30.34       32.38      7.15 o
   0  11  10       44.78       42.13      7.46 o
   1  11  10        2.23        4.57     11.78 o
   2  11  10       20.45       20.20     14.19 o
   3  11  10        4.30       -1.44     14.19 o
   4  11  10        9.52       15.63     13.47 o
   0  12  10        0.09       -4.57     11.54 o
   1  12  10       35.37       46.90     13.71 o
  -2  -9  11       82.10       90.66     12.99 o
  -1  -9  11       86.70      102.69     12.26 o
   0  -9  11       66.00       64.93     14.19 o
   1  -9  11        1.37        3.61     11.78 o
   2  -9  11      160.77      165.94     15.15 o
   3  -9  11        0.10       -7.46     13.23 o
  -4  -8  11      128.13      155.60     12.51 o
  -3  -8  11       15.33       20.68     11.06 o
  -2  -8  11       28.53       24.77     12.02 o
  -1  -8  11       11.30        5.53     10.82 o
   0  -8  11        7.96        6.97     13.47 o
   1  -8  11       60.10       57.24     13.23 o
   2  -8  11        3.73       -3.37     14.43 o
   3  -8  11       17.64        1.20     11.78 o
   4  -8  11      214.72      217.64     14.19 o
   5  -8  11       18.45       14.43     14.43 o
  -5  -7  11        2.25        8.84      7.82 o
  -4  -7  11      162.45      153.67     11.54 o
  -3  -7  11       14.98       16.59     11.30 o
  -2  -7  11      234.82      232.07     13.23 o
  -1  -7  11        3.95       -3.37     12.51 o
   0  -7  11      223.52      211.87     12.51 o
   1  -7  11        2.59       -7.21     12.75 o
   2  -7  11       77.26       61.56     12.02 o
   3  -7  11        1.07      -11.78     13.23 o
   4  -7  11       28.15       32.23     12.51 o
   5  -7  11       33.27       44.01     13.95 o
   6  -7  11       20.82       24.77     12.02 o
  -6  -6  11        3.57        9.62     13.71 o
  -5  -6  11        6.24        6.49      7.60 o
  -4  -6  11      109.43      108.12      8.55 o
  -3  -6  11       52.36       52.43     10.58 o
  -2  -6  11        8.62        8.66     10.10 o
  -1  -6  11      237.81      244.82     13.23 o
   0  -6  11       76.52       83.21     12.02 o
   1  -6  11       61.78       53.15     10.58 o
   2  -6  11      240.21      228.22     14.91 o
   3  -6  11       41.69       43.77     11.30 o
   4  -6  11        5.99        3.13     12.26 o
   5  -6  11        5.46       -1.68     13.71 o
   6  -6  11        0.31       -4.33     13.95 o
   7  -6  11       13.50        8.90     13.95 o
  -6  -5  11      144.12      146.28      7.42 o
  -5  -5  11       17.79       15.15      7.46 o
  -4  -5  11      309.53      299.03     11.30 o
  -3  -5  11       66.81       77.99      8.76 o
  -2  -5  11       41.01       37.28     11.06 o
  -1  -5  11      350.25      348.47     13.71 o
   0  -5  11       22.89       11.30     11.30 o
   1  -5  11       12.37        2.16     10.82 o
   2  -5  11        9.02       10.34     12.26 o
   3  -5  11        7.59        1.44      9.62 o
   4  -5  11       13.10        5.29     11.78 o
   5  -5  11        5.85       -3.13     13.47 o
   6  -5  11        4.90        7.70     13.71 o
   7  -5  11      134.51      149.58     14.91 o
  -7  -4  11        1.04        5.53     14.91 o
  -6  -4  11       83.65       84.40      6.49 o
  -5  -4  11       64.05       71.55      7.48 o
  -4  -4  11        0.24        2.37      7.21 o
  -3  -4  11       33.89       29.14      8.13 o
  -2  -4  11      167.46      162.24      7.21 o
  -1  -4  11      133.70      141.57     11.06 o
   0  -4  11      167.68      157.52     11.06 o
   1  -4  11      149.35      144.29     13.23 o
   2  -4  11      206.42      225.34     12.02 o
   3  -4  11        4.21        4.33     13.23 o
   4  -4  11       84.37       70.46     12.99 o
   5  -4  11        8.14        6.97     12.75 o
   6  -4  11      168.66      180.37     12.99 o
   7  -4  11        6.06        8.90     12.51 o
   8  -4  11       16.05       17.32     13.47 o
  -7  -3  11       14.47       24.53     15.87 o
  -6  -3  11      396.93      416.60      7.41 o
  -5  -3  11       12.11       20.36      5.42 o
  -4  -3  11       29.60       24.25      5.62 o
  -3  -3  11      732.27      750.96      8.68 o
  -2  -3  11        3.77        5.35      5.77 o
  -1  -3  11       18.89       20.76      6.43 o
   0  -3  11       68.24       70.37      7.06 o
   1  -3  11       19.88       30.48      6.06 o
   2  -3  11      316.26      301.57     15.15 o
   3  -3  11        1.04        1.44     11.78 o
   4  -3  11      190.44      171.23     13.47 o
   5  -3  11      399.66      413.40     16.35 o
   6  -3  11      103.32      104.13     13.47 o
   7  -3  11        4.26       -3.13     12.99 o
   8  -3  11        0.18        5.53     12.75 o
  -7  -2  11       26.18       18.04     14.43 o
  -6  -2  11       13.55       11.14      3.93 o
  -5  -2  11       41.12       39.03      4.72 o
  -4  -2  11       57.30       57.36      5.47 o
  -3  -2  11      137.70      156.88     11.30 o
  -2  -2  11        0.04        1.65      7.38 o
  -1  -2  11      104.76      102.96      5.70 o
   0  -2  11      960.76     1044.31     13.15 o
   1  -2  11       21.58       25.47      6.30 o
   2  -2  11       76.89       76.13      6.66 o
   3  -2  11       10.97       11.08      8.15 o
   4  -2  11      131.85      137.51      8.78 o
   5  -2  11        2.22       -7.46     13.71 o
   6  -2  11       38.50       38.96     11.06 o
   7  -2  11      379.03      384.30     14.91 o
   8  -2  11        1.15       -3.85     12.02 o
  -8  -1  11       70.77       76.23     15.15 o
  -7  -1  11        0.72       -5.77     15.63 o
  -6  -1  11        7.86        7.46     15.39 o
  -5  -1  11      247.47      247.47      6.24 o
  -4  -1  11       30.32       27.15      4.52 o
  -3  -1  11       21.75       27.56      5.09 o
  -2  -1  11       54.83       66.79      6.54 o
  -1  -1  11     1153.68     1194.23      9.81 o
   0  -1  11      583.63      585.32      7.70 o
   1  -1  11       74.95       73.82      5.80 o
   2  -1  11     1275.15     1263.26     12.43 o
   3  -1  11      826.91      851.48      9.09 o
   4  -1  11       28.60       32.76      8.78 o
   5  -1  11       91.95       98.36     12.02 o
   6  -1  11       19.46       26.45     13.23 o
   7  -1  11        4.21        4.09     11.30 o
   8  -1  11       11.69        8.18     11.30 o
   9  -1  11        9.49        9.49      7.92 o
  -8   0  11        0.84       -9.86     14.43 o
  -7   0  11        2.50       -4.09     13.71 o
  -6   0  11      101.26       82.49     12.02 o
  -5   0  11      111.44      115.34      6.55 o
  -4   0  11       63.30       61.29      5.26 o
  -3   0  11       20.46       18.37      4.84 o
  -2   0  11     1190.37     1172.52      8.96 o
  -1   0  11       53.51       59.30      6.15 o
   0   0  11      347.35      316.24      9.35 o
   1   0  11      382.23      373.41      6.65 o
   2   0  11      362.90      356.38      7.80 o
   3   0  11       16.88       12.77      6.38 o
   4   0  11       34.88       41.57     12.51 o
   5   0  11      728.42      730.12     17.32 o
   6   0  11        5.64        5.77     12.26 o
   7   0  11       49.30       62.29     13.23 o
   8   0  11        2.84        8.48      8.90 o
   9   0  11        4.12        7.71      8.39 o
  -8   1  11        0.12       16.11     13.71 o
  -7   1  11       31.44       48.34     13.47 o
  -6   1  11      113.30      147.66     14.43 o
  -5   1  11        1.78        1.41      2.75 o
  -4   1  11        0.12       -4.39      6.97 o
  -3   1  11      615.13      660.06      9.26 o
  -2   1  11      474.45      481.69      6.42 o
  -1   1  11      161.35      166.98      6.03 o
   0   1  11     1585.34     1565.25     22.49 o
   1   1  11      294.09      309.95      6.20 o
   2   1  11       40.35       45.64      6.36 o
   3   1  11      473.65      477.10      9.74 o
   4   1  11        0.15        4.75      7.24 o
   5   1  11       70.18       64.93      7.73 o
   6   1  11       38.62       27.90     13.23 o
   7   1  11        0.66        3.79      8.63 o
   8   1  11        3.28        7.21     12.26 o
   9   1  11       23.08       12.75     11.78 o
  -8   2  11       18.10       36.07     15.15 o
  -7   2  11       18.40       25.97     15.15 o
  -6   2  11       21.61       17.91      5.17 o
  -5   2  11       17.82       16.52      2.67 o
  -4   2  11      441.03      468.08      9.98 o
  -3   2  11       57.59       57.45     15.03 o
  -2   2  11      244.88      240.25      7.82 o
  -1   2  11       16.00       10.34      9.86 o
   0   2  11      288.69      282.69      7.43 o
   1   2  11       17.36       12.12      4.61 o
   2   2  11      112.55      105.14      6.70 o
   3   2  11     1025.91     1013.48      8.38 o
   4   2  11      193.01      197.90      7.10 o
   5   2  11      184.37      179.02      6.59 o
   6   2  11      135.49      141.41     14.67 o
   7   2  11        1.24       -0.72     13.47 o
   8   2  11       15.93       16.59     12.02 o
   9   2  11       39.64       31.37      7.16 o
  -7   3  11        0.73        5.53     12.75 o
  -6   3  11        9.71       12.02     12.51 o
  -5   3  11      171.57      171.08      3.42 o
  -4   3  11      150.22      139.42      4.81 o
  -3   3  11        3.81        3.45      4.71 o
  -2   3  11      473.34      460.56      7.47 o
  -1   3  11      328.86      340.77     10.58 o
   0   3  11       77.74       75.55      6.44 o
   1   3  11      613.62      619.45      6.96 o
   2   3  11       21.20       34.06      5.68 o
   3   3  11       32.06       23.64      5.05 o
   4   3  11      283.79      291.76      6.90 o
   5   3  11       74.67       73.33      6.35 o
   6   3  11       61.52       57.13      6.49 o
   7   3  11       32.19       28.86     12.26 o
   8   3  11       44.34       46.32      6.40 o
   9   3  11        3.86        7.46     12.02 o
  -7   4  11        2.49       -4.09     12.75 o
  -6   4  11       17.23       11.30     12.75 o
  -5   4  11        6.81        9.18      3.05 o
  -4   4  11       26.49       29.60      4.40 o
  -3   4  11        7.63       10.61      6.98 o
  -2   4  11      291.88      296.75      6.80 o
  -1   4  11        7.62       11.35      5.40 o
   0   4  11        6.79        4.54      5.39 o
   1   4  11      561.03      560.18      6.05 o
   2   4  11       17.60       13.18      4.05 o
   3   4  11      149.34      165.01      5.36 o
   4   4  11      210.72      220.28      5.03 o
   5   4  11       12.18        9.39      3.92 o
   6   4  11       26.00       21.77      4.56 o
   7   4  11       20.61       20.45      6.37 o
   8   4  11       11.35       -0.96     12.02 o
   9   4  11       10.09        8.18     12.75 o
  -7   5  11       15.33       15.87     15.39 o
  -6   5  11       21.47       17.56     12.02 o
  -5   5  11        2.77        3.63      4.03 o
  -4   5  11       73.69       66.32      6.14 o
  -3   5  11        0.40       -3.22      6.80 o
  -2   5  11       25.17       23.11      5.72 o
  -1   5  11        4.31        1.71      5.55 o
   0   5  11        1.56        2.32      5.70 o
   1   5  11        9.67       10.45      4.15 o
   2   5  11       92.13       89.26      4.15 o
   3   5  11      219.26      200.25      3.73 o
   4   5  11      664.86      649.32     17.56 o
   5   5  11      139.79      116.16     14.43 o
   6   5  11      228.44      202.01     13.71 o
   7   5  11        3.08       12.51     13.95 o
   8   5  11        9.30        7.94     13.47 o
  -7   6  11        0.73       -8.42     13.71 o
  -6   6  11        4.90        7.21     14.91 o
  -5   6  11        1.16        0.38      4.51 o
  -4   6  11       70.71       65.72      6.33 o
  -3   6  11        0.27       -0.21      5.15 o
  -2   6  11        2.19       -0.22      5.64 o
  -1   6  11      675.67      658.55     10.28 o
   0   6  11        9.37       10.44      7.62 o
   1   6  11       29.10       36.21      6.22 o
   2   6  11      127.73      114.34      8.06 o
   3   6  11        0.20       -2.40     15.15 o
   4   6  11      226.95      177.96     15.63 o
   5   6  11       20.91       27.66     14.91 o
   6   6  11        6.16       17.07     14.91 o
   7   6  11       12.71        8.42     14.19 o
   8   6  11        1.58        6.25     13.71 o
  -6   7  11        0.23      -14.67     14.91 o
  -5   7  11        6.02       -0.72     12.51 o
  -4   7  11       64.06       57.68      5.60 o
  -3   7  11        3.19        1.10      5.21 o
  -2   7  11        0.06        0.02      5.57 o
  -1   7  11      242.14      248.43      8.32 o
   0   7  11       84.49       70.70     13.23 o
   1   7  11      217.84      235.50      6.81 o
   2   7  11      304.57      297.86     22.97 o
   3   7  11       63.15       58.20     15.39 o
   4   7  11      262.27      241.93     14.19 o
   5   7  11        0.23        2.65     11.54 o
   6   7  11       21.17       29.34     15.39 o
   7   7  11       10.84       25.97     14.91 o
   8   7  11        0.04       -2.89     13.95 o
  -5   8  11       29.45       19.48     12.75 o
  -4   8  11        5.23        0.53      6.85 o
  -3   8  11      104.31       96.75      7.68 o
  -2   8  11        0.47       -1.22      6.97 o
  -1   8  11        0.92        0.16      6.82 o
   0   8  11       18.78       16.83     11.78 o
   1   8  11        1.48        2.59      5.33 o
   2   8  11      151.79      102.42     19.12 o
   3   8  11        7.27       16.35     14.67 o
   4   8  11        1.22        9.86     15.39 o
   5   8  11       59.28       52.43     13.95 o
   6   8  11       13.97       10.34     15.39 o
   7   8  11      257.21      291.95     15.63 o
  -5   9  11        0.10      -22.73     15.15 o
  -4   9  11        6.95        1.33      8.30 o
  -3   9  11       69.18       65.51      7.45 o
  -2   9  11       23.10       19.76      7.21 o
  -1   9  11       13.47       20.66      6.87 o
   0   9  11      105.82      109.18     12.26 o
   1   9  11        8.61        6.50      5.26 o
   2   9  11      110.81       70.60     19.00 o
   3   9  11        3.28       -8.18     14.91 o
   4   9  11      131.14      113.99     16.59 o
   5   9  11        1.29       -8.66     12.02 o
   6   9  11        9.45       12.51     13.23 o
  -3  10  11        1.29       -1.22      7.28 o
  -2  10  11        8.90        6.87      7.23 o
  -1  10  11        1.81       -1.16      7.05 o
   0  10  11      187.69      192.87     14.43 o
   1  10  11        3.00        1.09      5.18 o
   2  10  11       42.79       38.48     14.91 o
   3  10  11       15.17        0.00     14.67 o
   4  10  11       14.92       18.52     15.39 o
   5  10  11      222.47      278.73     18.04 o
  -2  11  11        0.81       -0.73      7.40 o
  -1  11  11        0.13        2.03      6.93 o
   0  11  11       36.21       42.57     13.23 o
   1  11  11        0.26        2.89     11.54 o
   2  11  11       28.36       39.44     14.19 o
   3  11  11        0.25       -0.72     14.43 o
   4  11  11        2.42        7.94     13.47 o
  -1  -9  12       43.96       50.50     12.75 o
   0  -9  12       29.67       23.81     13.71 o
   1  -9  12       31.83       20.20     12.02 o
   2  -9  12       21.84       27.90     12.51 o
  -3  -8  12       33.17       30.30     12.26 o
  -2  -8  12        6.40        5.77     12.51 o
  -1  -8  12       29.37       37.28     12.99 o
   0  -8  12        6.72        1.92     13.47 o
   1  -8  12        1.43       -4.81     11.54 o
   2  -8  12        7.35       -4.81     12.26 o
   3  -8  12       11.74      -14.91     15.15 o
   4  -8  12       15.04       17.07     14.19 o
  -4  -7  12      102.09      109.42     11.54 o
  -3  -7  12       17.58       24.77     11.54 o
  -2  -7  12      255.22      259.01     14.19 o
  -1  -7  12      122.38      114.23     11.78 o
   0  -7  12       59.40       60.84     11.78 o
   1  -7  12      323.56      311.91     15.87 o
   2  -7  12       38.98       25.97     13.23 o
   3  -7  12        4.41       -3.13     13.23 o
   4  -7  12       23.39       25.49     12.26 o
   5  -7  12        8.15        2.16     14.19 o
  -5  -6  12       14.18       18.56      8.00 o
  -4  -6  12       50.33       44.94      8.36 o
  -3  -6  12       29.22       28.38     10.34 o
  -2  -6  12       53.43       34.15     11.78 o
  -1  -6  12        0.21       -4.09     11.78 o
   0  -6  12        0.08       -8.42     12.99 o
   1  -6  12        4.64       -4.57     10.82 o
   2  -6  12        0.11        3.13     10.34 o
   3  -6  12        4.60        7.46     13.95 o
   4  -6  12        3.18        0.96     14.19 o
   5  -6  12        5.26       -0.48     13.95 o
   6  -6  12       52.37       64.45     13.95 o
  -6  -5  12       78.28      102.69     17.32 o
  -5  -5  12       13.07       19.11      7.57 o
  -4  -5  12      507.74      509.89     17.32 o
  -3  -5  12        3.72       -0.64      8.03 o
  -2  -5  12       31.12       32.95     10.58 o
  -1  -5  12     1588.24     1540.57     20.68 o
   0  -5  12       17.39        6.01     12.51 o
   1  -5  12       65.41       65.65     11.54 o
   2  -5  12      234.64      233.03     12.99 o
   3  -5  12        1.84       -1.20     13.47 o
   4  -5  12       93.60       88.74     14.19 o
   5  -5  12       36.60       32.95     14.43 o
   6  -5  12       59.45       52.91     12.51 o
   7  -5  12        6.25        4.33     12.02 o
  -6  -4  12       27.61       39.44     16.11 o
  -5  -4  12       49.15       53.71      7.14 o
  -4  -4  12      136.78      130.74      8.23 o
  -3  -4  12       63.92       60.22      8.34 o
  -2  -4  12       36.87       46.54      8.36 o
  -1  -4  12      274.21      300.61     13.47 o
   0  -4  12        0.00       -0.96     10.82 o
   1  -4  12       36.38       44.01     13.47 o
   2  -4  12        0.67        3.13     13.47 o
   3  -4  12        5.55        9.14     10.58 o
   4  -4  12      238.51      240.97     14.43 o
   5  -4  12       55.92       65.17     11.30 o
   6  -4  12       41.28       50.02     14.19 o
   7  -4  12      104.12      120.48     14.91 o
  -7  -3  12        2.20        4.09     15.63 o
  -6  -3  12      612.86      649.32     18.28 o
  -5  -3  12       39.33       37.31      7.33 o
  -4  -3  12       13.09       19.43      7.38 o
  -3  -3  12     1897.35     1838.85     21.41 o
  -2  -3  12        0.07        1.58      6.27 o
  -1  -3  12      314.87      318.31      7.71 o
   0  -3  12      490.32      465.10     13.95 o
   1  -3  12       26.13       21.64     11.30 o
   2  -3  12       20.53       20.68     10.82 o
   3  -3  12       64.85       69.98     13.23 o
   4  -3  12       14.44       17.32     11.06 o
   5  -3  12        2.05       -2.16     10.58 o
   6  -3  12      121.14      144.05     15.15 o
   7  -3  12        1.36       -0.72     13.23 o
   8  -3  12        4.14        9.38     13.47 o
  -7  -2  12       40.46       44.97     13.71 o
  -6  -2  12      139.34      148.38     16.35 o
  -5  -2  12        6.63        4.58      4.57 o
  -4  -2  12       21.77       24.72      5.42 o
  -3  -2  12      127.26      118.46     10.70 o
  -2  -2  12        1.31        3.40      6.09 o
  -1  -2  12      267.59      261.48      9.79 o
   0  -2  12        0.60        1.59      6.70 o
   1  -2  12       84.37      102.29      6.58 o
   2  -2  12      181.08      189.19      9.27 o
   3  -2  12      220.30      231.11     14.19 o
   4  -2  12        5.85        1.92     12.75 o
   5  -2  12      167.09      176.52     14.43 o
   6  -2  12       42.30       44.49     11.54 o
   7  -2  12      266.65      301.33     16.11 o
   8  -2  12        8.53       14.67     13.47 o
  -7  -1  12       95.13      100.76     16.35 o
  -6  -1  12        2.75       -2.16     13.47 o
  -5  -1  12      836.04      785.09     10.01 o
  -4  -1  12        5.91        9.39      4.46 o
  -3  -1  12       18.75       27.87      7.25 o
  -2  -1  12      329.67      320.96     16.71 o
  -1  -1  12       51.78       67.51      5.17 o
   0  -1  12       48.35       48.29      5.70 o
   1  -1  12        0.83        1.67      6.09 o
   2  -1  12       60.18       70.86      8.35 o
   3  -1  12       52.91       54.43      7.53 o
   4  -1  12       69.12       69.51      8.38 o
   5  -1  12        1.59       -3.37     11.06 o
   6  -1  12        3.98        4.81     10.82 o
   7  -1  12        4.21       -3.85     13.71 o
   8  -1  12        1.01        4.09     12.26 o
  -7   0  12        1.05      -11.06     15.87 o
  -6   0  12       86.77       80.56     16.11 o
  -5   0  12      110.11       92.59     14.91 o
  -4   0  12        3.27        3.98      4.25 o
  -3   0  12      102.22       99.77      7.57 o
  -2   0  12        4.50        6.54      7.72 o
  -1   0  12      304.34      319.47      8.41 o
   0   0  12      395.95      394.62      6.81 o
   1   0  12       18.05        8.23      6.33 o
   2   0  12       29.78       28.70      5.53 o
   3   0  12       32.78       26.59      7.83 o
   4   0  12      124.78      118.40      8.23 o
   5   0  12      195.39      195.68      8.88 o
   6   0  12        0.18       -0.48     13.47 o
   7   0  12       28.54       41.12     13.71 o
   8   0  12       37.94       48.48      8.84 o
  -7   1  12      175.06      150.31     15.63 o
  -6   1  12        1.21      -23.45     15.63 o
  -5   1  12        1.84        1.29      3.09 o
  -4   1  12       74.50       82.13      7.09 o
  -3   1  12       18.29       13.96      5.01 o
  -2   1  12       29.82       27.11      6.02 o
  -1   1  12        3.01        2.97      4.48 o
   0   1  12      161.19      157.56      6.23 o
   1   1  12        5.20       -1.23      5.89 o
   2   1  12      150.45      146.50      7.61 o
   3   1  12       62.66       67.77     10.34 o
   4   1  12      173.82      164.88      8.00 o
   5   1  12        5.41        4.85      7.43 o
   6   1  12        7.37        8.13      7.30 o
   7   1  12      196.07      191.49      9.52 o
   8   1  12       11.50        9.14     13.23 o
   9   1  12        0.09       -0.72     12.02 o
  -7   2  12       35.59       48.34     14.67 o
  -6   2  12        7.36       18.28     13.95 o
  -5   2  12        1.29        2.86      3.03 o
  -4   2  12        6.50        5.16      5.27 o
  -3   2  12       16.24       12.59      6.37 o
  -2   2  12      499.65      507.45      9.99 o
  -1   2  12      125.18      124.74      8.37 o
   0   2  12        1.26        0.41      5.52 o
   1   2  12        9.29       15.19      5.68 o
   2   2  12      180.19      157.95      6.18 o
   3   2  12       44.30       47.43      7.21 o
   4   2  12      419.67      433.70      8.78 o
   5   2  12        6.54        9.35      6.62 o
   6   2  12        7.27       10.01      5.90 o
   7   2  12      543.08      536.29     17.80 o
   8   2  12       56.35       67.34     13.95 o
   9   2  12       26.48       22.61     12.26 o
  -7   3  12       21.28       27.66     11.78 o
  -6   3  12       22.27       30.30     13.47 o
  -5   3  12       11.07       13.37      3.26 o
  -4   3  12        0.48        4.89      5.12 o
  -3   3  12        3.71        8.65      7.70 o
  -2   3  12        0.78       -3.04      7.55 o
  -1   3  12        8.03        8.51      5.38 o
   0   3  12       21.00       19.65      6.64 o
   1   3  12      268.17      267.36      7.65 o
   2   3  12       79.62       74.41      6.36 o
   3   3  12       32.46       28.64      6.71 o
   4   3  12       34.23       24.93      6.17 o
   5   3  12      596.19      450.15     63.85 o
   6   3  12       98.41       84.47     19.24 o
   7   3  12        0.79       -6.97     13.95 o
   8   3  12      234.74      224.38     15.39 o
  -7   4  12        0.49        2.89     12.26 o
  -6   4  12       36.37       42.09     11.78 o
  -5   4  12       27.53       28.55      4.96 o
  -4   4  12      184.61      185.30      5.17 o
  -3   4  12        3.50        6.44      7.15 o
  -2   4  12        0.24        4.60      4.85 o
  -1   4  12        4.30        6.84      5.08 o
   0   4  12       48.02       41.42      5.53 o
   1   4  12       20.71       26.21      4.73 o
   2   4  12      216.00      228.27      7.08 o
   3   4  12       43.46       44.61      5.61 o
   4   4  12       85.53       83.89      5.41 o
   5   4  12     1083.63     1001.84      8.01 o
   6   4  12       42.21       48.07      4.53 o
   7   4  12       41.31       36.84      4.73 o
   8   4  12        0.99        0.24     12.75 o
  -7   5  12        4.91        3.85     15.63 o
  -6   5  12        0.01        5.53     13.47 o
  -5   5  12        1.67        3.21      4.55 o
  -4   5  12       12.13       14.72      6.17 o
  -3   5  12      173.00      185.47     12.75 o
  -2   5  12       25.69       21.99      5.04 o
  -1   5  12        1.35       -2.00      5.03 o
   0   5  12       15.73        7.18      5.89 o
   1   5  12      104.22      104.74      5.53 o
   2   5  12       37.15       40.65      4.48 o
   3   5  12      474.58      468.09      5.87 o
   4   5  12       15.23       12.43      2.14 o
   5   5  12       50.27       32.23     13.71 o
   6   5  12      339.09      317.93     17.32 o
   7   5  12       16.78       18.76     12.51 o
   8   5  12       16.18        7.21     12.51 o
  -6   6  12       92.64       83.69     14.91 o
  -5   6  12        3.32        6.97     12.99 o
  -4   6  12       15.59       19.56      4.76 o
  -3   6  12        8.52        9.57      5.23 o
  -2   6  12        1.92        0.22      5.49 o
  -1   6  12       58.57       54.74      6.27 o
   0   6  12      111.32      101.73     12.75 o
   1   6  12      100.39       99.11      6.87 o
   2   6  12      126.65      116.98      9.02 o
   3   6  12      535.53      504.78     18.52 o
   4   6  12       18.88       31.02     15.63 o
   5   6  12       47.12       39.44     13.95 o
   6   6  12       28.69       35.11     15.39 o
   7   6  12       11.31       15.39     13.47 o
   8   6  12       50.39       60.12     14.91 o
  -6   7  12       40.17       37.76     15.15 o
  -5   7  12       87.06       95.95     14.91 o
  -4   7  12       22.38       15.33      6.26 o
  -3   7  12        3.32        0.05      5.34 o
  -2   7  12        9.86        9.62      7.14 o
  -1   7  12      128.20      131.04      7.73 o
   0   7  12       74.72       85.13     13.23 o
   1   7  12      195.27      209.30      7.03 o
   2   7  12       62.92       62.87      4.33 o
   3   7  12       19.33       10.58     14.67 o
   4   7  12       47.89       43.53     13.71 o
   5   7  12        5.97       10.34     13.71 o
   6   7  12       54.49       67.58     15.63 o
   7   7  12        3.59       -0.24     14.91 o
  -5   8  12        0.35      -11.30     14.43 o
  -4   8  12        3.51       -1.52      6.52 o
  -3   8  12       13.17        5.67      7.05 o
  -2   8  12        6.28        7.55      7.23 o
  -1   8  12      101.67       97.74      7.22 o
   0   8  12      208.65      202.49     13.23 o
   1   8  12      189.77      189.96      7.09 o
   2   8  12       12.47        7.35      3.61 o
   3   8  12       74.83       74.55     15.63 o
   4   8  12        6.64        0.96     15.63 o
   5   8  12        6.61       14.43     15.15 o
   6   8  12      113.96      142.37     16.59 o
   7   8  12      202.64      234.72     16.11 o
  -4   9  12        4.21       -6.25     12.02 o
  -3   9  12        8.95        6.87      7.22 o
  -2   9  12       27.73       33.66      7.23 o
  -1   9  12        2.01        2.81      6.93 o
   0   9  12        3.93        7.21     12.02 o
   1   9  12        0.00       -2.19      7.94 o
   2   9  12        0.30      -11.30     14.91 o
   3   9  12        0.34      -12.02     14.91 o
   4   9  12        0.30      -13.95     15.63 o
   5   9  12        0.39       -2.89     13.71 o
   6   9  12       14.29       31.50     13.71 o
  -3  10  12       15.65       15.39      8.54 o
  -2  10  12       88.59       94.73      7.82 o
  -1  10  12       35.92       33.65      7.28 o
   0  10  12        0.03        0.24     12.75 o
   1  10  12      101.88       97.64     12.51 o
   2  10  12        0.00        2.40     14.91 o
   3  10  12        0.64       -7.94     14.67 o
   4  10  12      146.89      165.70     17.32 o
   5  10  12      226.99      280.41     17.56 o
  -1  11  12        0.12        8.42     11.78 o
   0  11  12        2.01       12.02     12.99 o
   1  11  12        9.61        8.66     12.02 o
   2  11  12        3.02        1.68     14.43 o
   3  11  12        6.48        3.61     15.15 o
  -2  -8  13       71.09       62.53     12.02 o
  -1  -8  13       10.12       -0.48     13.23 o
   0  -8  13       53.12       58.20     14.19 o
   1  -8  13       46.53       36.07     12.75 o
   2  -8  13        1.34       -0.24     14.19 o
   3  -8  13        4.59        7.70     11.30 o
  -4  -7  13      170.30      151.51     11.06 o
  -3  -7  13       40.40       44.49     11.30 o
  -2  -7  13       11.27        8.90     11.78 o
  -1  -7  13       50.94       57.96     12.26 o
   0  -7  13       37.60       33.67     12.02 o
   1  -7  13        2.35      -14.19     13.95 o
   2  -7  13       56.64       61.32     14.43 o
   3  -7  13       10.77        6.73     13.47 o
   4  -7  13        7.59        5.29     14.19 o
  -5  -6  13       83.33      118.02      8.72 o
  -4  -6  13       35.46       36.10      8.63 o
  -3  -6  13        2.73       -3.85     11.30 o
  -2  -6  13      123.74      133.47     12.51 o
  -1  -6  13      124.47       93.55     13.47 o
   0  -6  13        5.57        2.16     13.23 o
   1  -6  13        6.69        7.21     12.02 o
   2  -6  13      130.98      131.79     14.67 o
   3  -6  13      135.03      131.55     12.75 o
   4  -6  13       52.40       43.77     14.67 o
   5  -6  13       17.22       28.86     14.91 o
  -5  -5  13       21.81       23.34      7.67 o
  -4  -5  13       65.99       56.93      8.41 o
  -3  -5  13        2.29        6.20      8.15 o
  -2  -5  13       41.68       39.68     11.54 o
  -1  -5  13      203.38      188.30     13.47 o
   0  -5  13      104.15       98.60     13.23 o
   1  -5  13       18.13       15.63     12.99 o
   2  -5  13       74.99       75.75     14.19 o
   3  -5  13       85.81       82.25     13.71 o
   4  -5  13        4.66        3.61     14.19 o
   5  -5  13        1.63        4.33     14.19 o
   6  -5  13        0.08        8.90     13.95 o
  -6  -4  13       46.90       37.52     16.11 o
  -5  -4  13        1.48        4.46      7.33 o
  -4  -4  13       77.43       97.58      8.54 o
  -3  -4  13      156.52      159.44      9.54 o
  -2  -4  13        8.08        6.96      8.29 o
  -1  -4  13      155.83      139.48     12.99 o
   0  -4  13      170.68      156.08     12.02 o
   1  -4  13       87.61       79.12     13.23 o
   2  -4  13      173.00      177.00     11.78 o
   3  -4  13       34.80       40.40     12.51 o
   4  -4  13       14.29       21.40     13.47 o
   5  -4  13      197.26      209.47     15.63 o
   6  -4  13        0.14       -2.40     11.54 o
   7  -4  13       85.84       94.27     15.15 o
  -6  -3  13       24.49       33.91     15.63 o
  -5  -3  13        9.13       12.41      6.34 o
  -4  -3  13       43.64       46.02      7.38 o
  -3  -3  13       89.88       89.55      6.01 o
  -2  -3  13       66.83       61.44      6.24 o
  -1  -3  13        4.78        3.27      9.07 o
   0  -3  13       83.60       62.29     12.75 o
   1  -3  13      199.90      193.83     14.19 o
   2  -3  13       39.94       38.96     12.75 o
   3  -3  13       16.32       25.01     12.99 o
   4  -3  13       36.63       33.19     13.71 o
   5  -3  13       14.55       17.80     14.19 o
   6  -3  13      588.84      608.19     18.28 o
   7  -3  13      272.91      297.00     16.35 o
  -7  -2  13        0.14       11.54     12.75 o
  -6  -2  13        1.43        6.73     15.63 o
  -5  -2  13       20.12       20.90     10.46 o
  -4  -2  13       55.64       55.71      7.63 o
  -3  -2  13        0.68        0.28      5.49 o
  -2  -2  13       30.66       26.15      5.79 o
  -1  -2  13      201.68      180.47      7.03 o
   0  -2  13      497.97      462.94     14.43 o
   1  -2  13      141.04      134.91     12.26 o
   2  -2  13       35.38       33.67     12.26 o
   3  -2  13      304.34      294.60     12.75 o
   4  -2  13      121.82      112.79     13.71 o
   5  -2  13      382.22      373.24     14.91 o
   6  -2  13       44.68       71.42     11.78 o
   7  -2  13       42.84       46.17     14.43 o
   8  -2  13        0.33        3.37     12.02 o
  -7  -1  13        6.79       15.87     13.47 o
  -6  -1  13        7.49        7.21     13.95 o
  -5  -1  13        1.72        4.71      4.34 o
  -4  -1  13        1.59        2.96      6.14 o
  -3  -1  13       41.23       34.12      5.65 o
  -2  -1  13        0.11        3.55      5.88 o
  -1  -1  13      729.83      735.85      9.07 o
   0  -1  13       10.31       13.79      6.99 o
   1  -1  13       10.68        9.46      7.48 o
   2  -1  13       55.28       58.90      8.14 o
   3  -1  13       67.98       55.25      8.27 o
   4  -1  13     1875.13     1878.69     24.53 o
   5  -1  13      780.99      772.69     18.04 o
   6  -1  13       83.49       90.90     14.19 o
   7  -1  13       53.53       55.31     12.75 o
   8  -1  13       20.38       26.93     13.95 o
  -7   0  13        0.89       -2.65     12.75 o
  -6   0  13        1.97       -6.73     12.75 o
  -5   0  13       20.31       31.98     13.95 o
  -4   0  13        0.19       -0.31      6.30 o
  -3   0  13       57.25       57.36     10.10 o
  -2   0  13      363.54      374.27      8.83 o
  -1   0  13      186.06      171.91      8.15 o
   0   0  13        7.29       11.17      5.22 o
   1   0  13      526.01      557.34      8.48 o
   2   0  13       14.96       11.78      7.45 o
   3   0  13     1071.40     1145.78     12.54 o
   4   0  13       96.56      101.18      7.91 o
   5   0  13       53.58       40.48      7.83 o
   6   0  13        0.03        0.96     12.26 o
   7   0  13       30.94       38.96     13.23 o
   8   0  13        0.04       -2.16     11.78 o
  -7   1  13        7.01      -12.02     16.11 o
  -6   1  13        1.69       -5.29     14.43 o
  -5   1  13        3.32       -4.09     14.67 o
  -4   1  13        1.14        0.11      5.33 o
  -3   1  13      101.05      111.52      7.67 o
  -2   1  13        0.00       -2.62      5.12 o
  -1   1  13      234.77      231.55      5.90 o
   0   1  13       57.36       63.52      5.42 o
   1   1  13      230.25      218.67      6.07 o
   2   1  13     2134.57     2027.01     14.20 o
   3   1  13      974.25      920.04     17.19 o
   4   1  13      442.64      439.76     15.99 o
   5   1  13      412.56      394.43      8.67 o
   6   1  13       13.08       14.47      7.24 o
   7   1  13      100.41      105.78     10.70 o
   8   1  13       10.12       16.59     13.47 o
  -7   2  13       12.92        0.96     12.51 o
  -6   2  13       49.41       19.96     15.87 o
  -5   2  13        9.70        1.81      6.04 o
  -4   2  13      119.29      126.74      6.14 o
  -3   2  13      414.08      397.53     13.95 o
  -2   2  13      114.80       99.05     20.80 o
  -1   2  13        0.70        4.43      5.07 o
   0   2  13       21.35       33.01      5.23 o
   1   2  13     1374.87     1422.07     11.98 o
   2   2  13      136.97      132.51      7.83 o
   3   2  13       45.38       45.43      7.42 o
   4   2  13       58.19       56.39      7.46 o
   5   2  13       47.05       37.66      6.85 o
   6   2  13        0.64        0.66      5.85 o
   7   2  13       30.35       22.61     13.95 o
   8   2  13      157.45      159.44     14.67 o
  -7   3  13        0.78       12.75     13.71 o
  -6   3  13       25.95       39.44     13.47 o
  -5   3  13       14.42       15.91      8.30 o
  -4   3  13        2.22       -2.77      4.46 o
  -3   3  13      204.77      207.21      9.14 o
  -2   3  13        1.74        0.39      6.75 o
  -1   3  13       28.75       27.19      5.99 o
   0   3  13     1595.31     1622.92     19.12 o
   1   3  13     1024.78     1002.92     10.80 o
   2   3  13      202.36      209.47      8.66 o
   3   3  13      683.82      717.14     11.06 o
   4   3  13       47.59       31.18      5.95 o
   5   3  13      193.37      134.25     22.37 o
   6   3  13       18.42       28.43      9.50 o
   7   3  13        2.36        7.21     14.67 o
   8   3  13      126.59      104.37     13.47 o
  -6   4  13        5.72       12.75     12.51 o
  -5   4  13      114.43      123.82      5.83 o
  -4   4  13       18.66       23.51      6.65 o
  -3   4  13        2.14        3.48      4.85 o
  -2   4  13      125.36      129.47      6.53 o
  -1   4  13     1179.37     1210.94      8.71 o
   0   4  13      179.78      189.48      6.71 o
   1   4  13      209.75      218.08      7.89 o
   2   4  13        8.51        5.21      6.41 o
   3   4  13        7.84        7.06      5.78 o
   4   4  13      104.79      100.51      5.29 o
   5   4  13       42.19       29.70      6.13 o
   6   4  13      502.26      458.85     18.76 o
   7   4  13        0.07        1.20     14.91 o
   8   4  13       36.31       23.33     14.19 o
  -6   5  13       24.06       39.44     14.91 o
  -5   5  13       55.44       54.59     12.51 o
  -4   5  13        3.41        7.94      6.15 o
  -3   5  13       71.73       75.69      6.45 o
  -2   5  13      765.98      818.29     11.08 o
  -1   5  13      184.69      187.38      5.85 o
   0   5  13      139.14      134.61      7.70 o
   1   5  13      453.84      477.62      8.52 o
   2   5  13      173.20      161.62      9.18 o
   3   5  13       42.55       37.19      5.41 o
   4   5  13      174.03      155.57      3.91 o
   5   5  13        4.20       11.30     14.91 o
   6   5  13      377.90      327.54     16.35 o
   7   5  13        5.14       14.91     15.15 o
   8   5  13        2.37        3.37     13.95 o
  -6   6  13       10.53        2.16     12.26 o
  -5   6  13        0.84        7.70     13.23 o
  -4   6  13       45.63       41.20      6.88 o
  -3   6  13      513.89      527.08      9.62 o
  -2   6  13       45.58       48.57      5.89 o
  -1   6  13      424.29      422.04      9.52 o
   0   6  13        7.14        2.65     13.23 o
   1   6  13        2.21        1.12      6.77 o
   2   6  13      109.01      100.45      6.51 o
   3   6  13      169.35      132.99     13.71 o
   4   6  13      930.79      797.46     19.48 o
   5   6  13        1.21        7.94     14.67 o
   6   6  13       96.95       88.50     13.23 o
   7   6  13        5.42       12.02     14.43 o
  -5   7  13       17.47       19.24     12.26 o
  -4   7  13      261.85      276.76      8.22 o
  -3   7  13      193.81      187.62      8.20 o
  -2   7  13       16.08       19.82      7.23 o
  -1   7  13      167.17      177.90      7.86 o
   0   7  13      129.52      133.95     13.71 o
   1   7  13       27.79       30.11      6.31 o
   2   7  13        9.59       13.83      4.84 o
   3   7  13        0.13        4.57     11.78 o
   4   7  13      270.04      228.46     17.32 o
   5   7  13       20.31       28.38     15.63 o
   6   7  13        0.57       11.30     12.02 o
   7   7  13       14.49       20.44     12.99 o
  -4   8  13       15.53       10.46      6.92 o
  -3   8  13       50.75       43.29      7.33 o
  -2   8  13        0.94       -1.30      7.23 o
  -1   8  13       33.81       33.93      7.28 o
   0   8  13      143.11      131.79     12.99 o
   1   8  13      112.58      116.46      6.47 o
   2   8  13     1068.12      933.81     44.73 o
   3   8  13       11.47       19.72     15.39 o
   4   8  13      310.23      311.91     16.35 o
   5   8  13        1.21       10.34     15.63 o
   6   8  13       41.22       43.53     14.43 o
  -4   9  13        1.44        0.00     12.26 o
  -3   9  13      102.96       97.49      7.56 o
  -2   9  13       22.84       20.09      7.31 o
  -1   9  13        4.58        3.29      6.99 o
   0   9  13        1.60       -8.18     12.26 o
   1   9  13        7.73        3.77      5.67 o
   2   9  13      181.68      151.75     16.59 o
   3   9  13        0.34       -6.01     12.51 o
   4   9  13       14.50        4.57     12.99 o
   5   9  13       36.93       27.66     16.83 o
  -2  10  13       42.95       39.95      7.48 o
  -1  10  13       47.85       62.92      7.25 o
   0  10  13      544.15      573.80     17.32 o
   1  10  13        0.00        0.48     12.99 o
   2  10  13       78.53       67.82     14.43 o
   3  10  13        1.94       -6.25     12.75 o
   4  10  13       42.12       29.10     15.15 o
   0  11  13       37.43       38.48     13.47 o
   1  11  13        0.13       -2.65     13.23 o
   2  11  13        6.78       19.96     14.67 o
   0  -8  14        8.45        2.89     13.95 o
   1  -8  14       11.33        8.90     14.43 o
  -3  -7  14       12.23       11.30     12.02 o
  -2  -7  14       36.24       30.78     11.54 o
  -1  -7  14       10.59       14.43     12.75 o
   0  -7  14        0.51        2.65     10.82 o
   1  -7  14       50.00       47.14     13.71 o
   2  -7  14        6.67       13.23     11.06 o
   3  -7  14        2.67        5.77     11.78 o
  -4  -6  14      129.58      135.37     32.47 o
  -3  -6  14        0.27       -0.48     10.58 o
  -2  -6  14        4.82       10.82     12.02 o
  -1  -6  14        2.28        1.44     12.51 o
   0  -6  14       38.51       35.83     12.99 o
   1  -6  14       20.51       20.44     13.71 o
   2  -6  14       12.13       18.04     12.99 o
   3  -6  14        3.00        1.92     13.47 o
   4  -6  14       14.09       18.28     14.43 o
   5  -6  14       14.56       16.11     15.15 o
  -5  -5  14        2.97        4.46      8.11 o
  -4  -5  14       25.21       30.15      8.54 o
  -3  -5  14        2.86        7.41      8.38 o
  -2  -5  14       12.42       14.67     11.06 o
  -1  -5  14        7.27        8.18     11.78 o
   0  -5  14       27.61       28.38     12.51 o
   1  -5  14        0.90        6.49     13.47 o
   2  -5  14       68.40       58.44     11.06 o
   3  -5  14       61.10       57.72     11.30 o
   4  -5  14      189.22      206.34     16.35 o
   5  -5  14       48.42       44.49     13.47 o
   6  -5  14       23.15       26.69     14.43 o
  -5  -4  14        1.10        4.89      6.95 o
  -4  -4  14        0.14        3.56      7.55 o
  -3  -4  14       23.85       11.93      8.78 o
  -2  -4  14       99.72       90.16      8.59 o
  -1  -4  14        0.50       -6.73     12.26 o
   0  -4  14        0.08        2.65     10.82 o
   1  -4  14       22.28       31.02     11.54 o
   2  -4  14        0.00       -3.37     13.47 o
   3  -4  14       59.50       56.03     13.95 o
   4  -4  14       21.97       29.58     14.43 o
   5  -4  14        4.79       10.10     14.19 o
   6  -4  14       54.60       81.04     15.15 o
  -6  -3  14        4.17       36.55     16.83 o
  -5  -3  14        0.14       -1.44      6.86 o
  -4  -3  14        0.22        4.87      8.54 o
  -3  -3  14      130.97      135.31      9.10 o
  -2  -3  14       23.33       23.95      8.62 o
  -1  -3  14        0.19        1.68      8.61 o
   0  -3  14       67.10       63.73     12.75 o
   1  -3  14        5.77        1.68     10.82 o
   2  -3  14      490.42      502.86     17.07 o
   3  -3  14      233.85      215.00     14.19 o
   4  -3  14      334.23      329.95     16.59 o
   5  -3  14      401.16      421.09     15.15 o
   6  -3  14      235.48      221.97     13.95 o
   7  -3  14       23.10       35.83     14.43 o
  -6  -2  14       19.72       36.07     16.35 o
  -5  -2  14      129.46      108.50      9.98 o
  -4  -2  14       23.03       21.24      5.25 o
  -3  -2  14      160.50      153.13      6.22 o
  -2  -2  14       90.39       79.37      6.41 o
  -1  -2  14       10.06        4.29      8.49 o
   0  -2  14        1.21        2.40     12.51 o
   1  -2  14       93.41       77.44     11.06 o
   2  -2  14        1.50       -0.24     11.30 o
   3  -2  14        0.01        1.92     13.71 o
   4  -2  14        5.03       14.19     13.71 o
   5  -2  14       24.24       28.86     13.23 o
   6  -2  14        0.40        1.92     11.54 o
   7  -2  14      564.29      593.77     18.52 o
  -6  -1  14       13.32       11.30     16.11 o
  -5  -1  14      181.86      173.11     13.71 o
  -4  -1  14        2.26        2.62      4.40 o
  -3  -1  14        1.58        5.93      5.43 o
  -2  -1  14      138.75      135.26      6.47 o
  -1  -1  14       13.58        8.66      6.47 o
   0  -1  14      356.05      348.13     11.73 o
   1  -1  14      884.48      852.53     18.52 o
   2  -1  14      523.53      511.28     17.56 o
   3  -1  14     1122.00     1106.25     20.44 o
   4  -1  14     1092.26     1129.33     21.40 o
   5  -1  14        1.23        2.16     12.99 o
   6  -1  14      142.63      155.36     15.87 o
   7  -1  14      131.34      146.22     15.63 o
   8  -1  14        1.54       -0.24     13.23 o
  -6   0  14       26.92       22.85     16.11 o
  -5   0  14      181.35      202.97     16.11 o
  -4   0  14       93.01       87.41      6.93 o
  -3   0  14        6.36       11.73      5.12 o
  -2   0  14        9.46        9.74      5.80 o
  -1   0  14        8.23        7.41      6.47 o
   0   0  14        2.10        1.64      9.65 o
   1   0  14      279.97      286.39      9.18 o
   2   0  14      141.30      139.33      9.13 o
   3   0  14        0.77        3.92      7.86 o
   4   0  14        0.08        1.91      7.56 o
   5   0  14     1444.49     1458.56     22.12 o
   6   0  14        0.28       -2.16     13.71 o
   7   0  14        1.54       -5.05     12.02 o
   8   0  14       79.04       73.83     13.95 o
  -6   1  14        0.02       -0.48     14.19 o
  -5   1  14        4.55       -4.09     14.91 o
  -4   1  14       40.89       35.35     14.19 o
  -3   1  14       58.25       58.92      6.01 o
  -2   1  14      150.50      142.40      6.48 o
  -1   1  14      385.10      376.15      9.30 o
   0   1  14      393.70      394.94      7.60 o
   1   1  14     1297.70     1211.67     10.67 o
   2   1  14     1984.54     1905.66     47.02 o
   3   1  14       15.68       19.84      7.86 o
   4   1  14      506.25      506.35      9.92 o
   5   1  14      122.71      115.59      8.08 o
   6   1  14        0.73        0.56      7.24 o
   7   1  14        4.34        8.66     11.78 o
   8   1  14        4.39        5.56      8.75 o
  -6   2  14       99.97       93.79     16.35 o
  -5   2  14       11.55       10.58     14.91 o
  -4   2  14        0.67        2.89     12.99 o
  -3   2  14      100.80       76.77     15.39 o
  -2   2  14       30.78       30.56      7.17 o
  -1   2  14      114.10      131.56      6.76 o
   0   2  14      514.89      518.47     12.05 o
   1   2  14       59.67       62.93      6.43 o
   2   2  14       63.03       67.22      9.14 o
   3   2  14     1377.60     1322.05     12.37 o
   4   2  14        0.40       -0.21      6.79 o
   5   2  14       63.93       67.71      7.09 o
   6   2  14      256.90      236.74     10.46 o
   7   2  14      168.34      152.95     15.63 o
   8   2  14        0.30        7.46     13.71 o
  -6   3  14       30.53       18.76     13.23 o
  -5   3  14       10.09        8.10      6.08 o
  -4   3  14      136.26      120.03      7.82 o
  -3   3  14      210.86      199.19      8.52 o
  -2   3  14       95.68       92.49      7.78 o
  -1   3  14     1086.04     1078.22     13.24 o
   0   3  14     1755.36     1746.57     46.29 o
   1   3  14        6.10        5.81      6.93 o
   2   3  14      136.75      140.20      8.90 o
   3   3  14      101.12       98.60      7.94 o
   4   3  14       44.56       31.33      6.25 o
   5   3  14       39.94       42.17      6.20 o
   6   3  14       20.05       12.26     14.91 o
   7   3  14       27.84       10.34     14.91 o
   8   3  14      151.50      121.45     13.95 o
  -6   4  14       11.66       24.05     12.99 o
  -5   4  14       64.77       77.20     12.02 o
  -4   4  14        0.19       -6.19      6.81 o
  -3   4  14      175.98      177.47      6.33 o
  -2   4  14      752.69      775.22     14.19 o
  -1   4  14      430.89      431.73      7.08 o
   0   4  14       58.52       63.81      6.28 o
   1   4  14      848.44      865.36     11.90 o
   2   4  14      166.96      150.47      7.58 o
   3   4  14      327.30      240.96     55.67 o
   4   4  14       64.83       44.00      4.90 o
   5   4  14      426.12      358.81     16.11 o
   6   4  14        2.11      -13.95     15.63 o
   7   4  14       90.17       86.34     15.39 o
   8   4  14       53.64       39.68     15.15 o
  -6   5  14       35.03       52.43     15.39 o
  -5   5  14       84.81       93.55     13.47 o
  -4   5  14       92.14      101.97      7.36 o
  -3   5  14      331.08      341.76      9.04 o
  -2   5  14      963.26      969.17     15.42 o
  -1   5  14      202.22      195.79      6.95 o
   0   5  14       45.24       38.40      5.95 o
   1   5  14       76.13       75.64      6.47 o
   2   5  14      173.26      131.75     22.00 o
   3   5  14      224.58      178.36     30.18 o
   4   5  14        0.18        2.09      3.69 o
   5   5  14        1.86       -3.85     15.63 o
   6   5  14      362.72      345.58     18.28 o
   7   5  14       94.01       88.74     14.43 o
  -5   6  14       40.15       43.05     14.43 o
  -4   6  14      478.69      492.99      9.34 o
  -3   6  14      224.08      245.75      8.70 o
  -2   6  14       54.25       61.83      8.18 o
  -1   6  14      191.80      191.72      8.63 o
   0   6  14      136.04      137.66      5.95 o
   1   6  14      158.54      100.84     19.84 o
   2   6  14      113.99       96.74      9.74 o
   3   6  14      790.88      713.77     19.96 o
   4   6  14       20.23        6.25     16.11 o
   5   6  14       51.01       40.88     13.23 o
   6   6  14       73.00       76.23     15.63 o
   7   6  14        0.04        0.24     13.47 o
  -5   7  14      152.73      177.96     15.87 o
  -4   7  14      269.95      265.84     13.23 o
  -3   7  14       42.05       53.88      7.68 o
  -2   7  14        5.84        6.73      8.90 o
  -1   7  14        7.14        3.85      7.33 o
   0   7  14      178.40      188.16      7.82 o
   1   7  14       47.83       50.02     13.95 o
   2   7  14        0.21        3.34      5.78 o
   3   7  14        3.37       11.54     15.87 o
   4   7  14      734.29      675.29     19.00 o
   5   7  14      107.13      105.33     14.67 o
   6   7  14       55.83       63.49     16.35 o
  -4   8  14        1.96        2.40     12.99 o
  -3   8  14      160.77      153.78      8.18 o
  -2   8  14       21.30       27.07      8.78 o
  -1   8  14      128.30      127.71      7.74 o
   0   8  14       71.24       78.51      7.12 o
   1   8  14      482.57      463.68     20.20 o
   2   8  14       39.91       40.40     15.39 o
   3   8  14       35.12       34.87     13.47 o
   4   8  14        0.61        2.89     15.63 o
   5   8  14        4.29        5.05     13.95 o
   6   8  14        7.46       12.75     15.87 o
  -3   9  14        0.55       -3.37      7.05 o
  -2   9  14       26.05       28.37      7.48 o
  -1   9  14        8.42       14.22      7.22 o
   0   9  14       14.76        7.74      6.80 o
   1   9  14       10.72        7.70     12.99 o
   2   9  14      243.38      238.80     14.67 o
   3   9  14       97.19      122.41     16.35 o
   4   9  14      103.86      127.70     17.07 o
   5   9  14        2.59       14.43     12.99 o
  -1  10  14      151.43      155.81      8.08 o
   0  10  14       36.39       22.12     13.47 o
   1  10  14        1.52       -0.48     14.43 o
   2  10  14       10.30       -1.20     13.47 o
   3  10  14        1.85        5.05     15.87 o
  -1  -7  15       54.25       66.13     13.23 o
   0  -7  15        5.60       19.96     11.78 o
   1  -7  15       20.68       20.20     11.54 o
   2  -7  15        5.69       -2.89     14.43 o
  -3  -6  15       34.48       51.46     12.02 o
  -2  -6  15       34.53       51.70     12.26 o
  -1  -6  15        0.51        3.85     12.26 o
   0  -6  15        5.29       17.07     12.51 o
   1  -6  15       36.00       23.09     12.75 o
   2  -6  15       63.13       62.29     14.43 o
   3  -6  15      208.06      212.35     16.59 o
   4  -6  15       38.88       35.11     13.95 o
  -4  -5  15      347.24      368.93     83.69 o
  -3  -5  15       62.00       60.99      8.78 o
  -2  -5  15       22.33       17.56     11.06 o
  -1  -5  15        9.29        4.81     12.26 o
   0  -5  15       39.27       30.06     11.30 o
   1  -5  15       27.98       30.30     11.30 o
   2  -5  15      197.21      194.55     15.87 o
   3  -5  15      117.30      112.55     14.19 o
   4  -5  15       17.21       28.38     14.91 o
   5  -5  15        1.64       -0.48     11.54 o
  -4  -4  15       43.62       55.93      8.46 o
  -3  -4  15        9.61        9.10      8.27 o
  -2  -4  15        4.12        9.59      8.43 o
  -1  -4  15      113.33      110.38     13.23 o
   0  -4  15       33.28       31.50     13.23 o
   1  -4  15     1012.57      997.30     20.20 o
   2  -4  15       43.05       25.97     13.95 o
   3  -4  15      179.48      184.69     15.63 o
   4  -4  15       64.79       81.77     15.39 o
   5  -4  15       63.17       50.02     11.78 o
   6  -4  15       69.21       79.84     13.95 o
  -5  -3  15       81.76       75.75     17.80 o
  -4  -3  15       32.03       20.67      7.60 o
  -3  -3  15      176.10      163.79      9.30 o
  -2  -3  15      106.39       97.44     10.34 o
  -1  -3  15       73.33       64.45     11.06 o
   0  -3  15      419.38      378.29     14.67 o
   1  -3  15       90.00       64.45     13.71 o
   2  -3  15        0.34        1.92     13.71 o
   3  -3  15        8.05        6.97     11.78 o
   4  -3  15        4.75        7.21     12.26 o
   5  -3  15       51.35       70.94     15.39 o
   6  -3  15      196.21      189.99     16.11 o
  -5  -2  15       30.68       53.39     16.59 o
  -4  -2  15        5.18        3.36      6.98 o
  -3  -2  15        3.30       -0.95      8.07 o
  -2  -2  15       26.38       21.72      8.25 o
  -1  -2  15     1082.07      900.46     13.29 o
   0  -2  15       19.52        6.73     11.54 o
   1  -2  15      237.29      226.78     12.99 o
   2  -2  15      236.39      231.59     12.75 o
   3  -2  15      379.01      394.88     16.83 o
   4  -2  15      313.07      320.09     15.87 o
   5  -2  15      237.53      262.13     17.07 o
   6  -2  15      381.71      391.76     16.11 o
   7  -2  15       57.96       60.84     12.99 o
  -6  -1  15       73.45       84.89     17.07 o
  -5  -1  15      131.73      172.91     17.07 o
  -4  -1  15       54.57       57.01      7.27 o
  -3  -1  15       86.17       74.79      5.95 o
  -2  -1  15      700.62      629.76     11.13 o
  -1  -1  15      138.63      110.27      9.69 o
   0  -1  15       13.75        5.20     10.09 o
   1  -1  15       10.11       12.02     13.47 o
   2  -1  15      273.56      255.16     12.99 o
   3  -1  15       27.09       34.87     13.23 o
   4  -1  15      757.80      726.51     18.52 o
   5  -1  15     1174.92     1126.93     21.40 o
   6  -1  15      148.25      182.29     15.87 o
   7  -1  15       17.90       27.18     12.75 o
  -6   0  15        0.01       -4.81     13.95 o
  -5   0  15        0.97        6.49     15.39 o
  -4   0  15       10.77       14.16      6.71 o
  -3   0  15     1119.50     1011.22     22.00 o
  -2   0  15        3.53        5.49      5.67 o
  -1   0  15      125.71      125.86      9.43 o
   0   0  15      328.08      308.09     10.41 o
   1   0  15      596.34      558.17     16.83 o
   2   0  15      223.54      244.34     16.11 o
   3   0  15      511.33      526.19     18.04 o
   4   0  15      495.30      510.56     17.07 o
   5   0  15      161.55      184.69     15.87 o
   6   0  15       14.33       16.35     12.51 o
   7   0  15       10.71        0.00     14.67 o
  -6   1  15       15.50       21.64     15.87 o
  -5   1  15       40.51       33.43     12.75 o
  -4   1  15      273.50      250.11     16.35 o
  -3   1  15        2.64        3.29      7.09 o
  -2   1  15       22.16       14.25      5.63 o
  -1   1  15       19.37       15.18      8.93 o
   0   1  15      450.31      453.60     12.02 o
   1   1  15        5.72        0.32     11.30 o
   2   1  15     1942.03     1793.36     81.28 o
   3   1  15     3445.73     3196.51     73.23 o
   4   1  15      113.72      125.19      7.96 o
   5   1  15      113.57      115.21      7.86 o
   6   1  15       92.12       93.55     14.19 o
   7   1  15       76.45       61.81     13.47 o
  -6   2  15        8.57        6.01     12.51 o
  -5   2  15      481.51      485.79     18.76 o
  -4   2  15       12.33        4.81     14.43 o
  -3   2  15       66.97       56.63      6.71 o
  -2   2  15      354.74      334.54      9.14 o
  -1   2  15      950.84      963.15     19.24 o
   0   2  15      114.68      125.68      9.55 o
   1   2  15     1165.59     1154.42     13.17 o
   2   2  15      741.59      703.26     25.37 o
   3   2  15       94.25       89.68      7.50 o
   4   2  15        1.46        0.82      6.74 o
   5   2  15        6.82        8.59      6.25 o
   6   2  15       85.76      104.76     10.24 o
   7   2  15       46.77       45.69     12.75 o
  -6   3  15      101.07      105.33     14.91 o
  -5   3  15        3.61       -7.94     13.47 o
  -4   3  15       73.04       71.36      7.87 o
  -3   3  15        5.16        3.89      5.49 o
  -2   3  15      217.53      205.33     13.35 o
  -1   3  15      131.51      140.93     13.47 o
   0   3  15     2092.93     2041.12     85.13 o
   1   3  15     3233.72     3012.99     16.98 o
   2   3  15      224.62      207.54      9.38 o
   3   3  15      245.12      217.16      8.42 o
   4   3  15       67.09       53.58      6.90 o
   5   3  15      110.94      112.79     13.23 o
   6   3  15       23.09       19.00     15.39 o
   7   3  15        0.36        1.92     14.67 o
  -5   4  15       56.72       47.38     13.47 o
  -4   4  15       79.88       71.24      7.50 o
  -3   4  15      188.00      186.40      6.48 o
  -2   4  15       66.77       65.80      6.49 o
  -1   4  15      588.67      608.80     26.81 o
   0   4  15      362.82      388.11     17.01 o
   1   4  15       97.33      100.45      6.47 o
   2   4  15      104.24       83.53      9.50 o
   3   4  15       23.63       16.14      5.15 o
   4   4  15       29.31       30.12      5.82 o
   5   4  15      103.68      113.51     16.59 o
   6   4  15      165.48      146.94     16.59 o
   7   4  15       27.01       33.19     15.63 o
  -5   5  15       19.10       40.88     14.43 o
  -4   5  15        4.32        0.06      6.76 o
  -3   5  15      120.60      108.01      8.48 o
  -2   5  15      665.33      692.01     11.54 o
  -1   5  15     2076.65     2132.33     16.26 o
   0   5  15       68.06       76.42      6.23 o
   1   5  15      284.68      269.09      7.79 o
   2   5  15      155.34      101.05     17.07 o
   3   5  15      217.26      208.73      6.40 o
   4   5  15       32.09       21.64     12.51 o
   5   5  15        5.94        0.96     16.11 o
   6   5  15       10.99       -0.24     15.39 o
   7   5  15        1.96       11.78     13.23 o
  -5   6  15       36.61       44.73     12.99 o
  -4   6  15       12.68       23.81      6.95 o
  -3   6  15      321.82      314.35      9.47 o
  -2   6  15      175.04      185.47      8.84 o
  -1   6  15       63.48       60.46      8.31 o
   0   6  15       85.07       82.53      5.90 o
   1   6  15        9.85       11.23      6.30 o
   2   6  15      112.09      100.34      6.21 o
   3   6  15      106.63      118.32     16.59 o
   4   6  15      161.71      145.98     17.80 o
   5   6  15       16.31       15.63     14.43 o
   6   6  15       33.01       40.88     16.11 o
  -4   7  15      189.45      210.19     13.95 o
  -3   7  15      426.26      441.71     11.90 o
  -2   7  15        9.55        6.04      7.82 o
  -1   7  15       42.06       46.98      8.03 o
   0   7  15      127.53      138.86      8.27 o
   1   7  15       36.51       28.86     12.51 o
   2   7  15        0.01        3.07      6.34 o
   3   7  15        0.87       -0.96     15.63 o
   4   7  15       23.75       21.88     13.71 o
   5   7  15        1.24        6.49     12.99 o
   6   7  15       37.02       38.72     16.35 o
  -3   8  15       89.13       92.92      8.01 o
  -2   8  15        7.61       13.59      7.48 o
  -1   8  15        0.01       -0.40      7.50 o
   0   8  15       73.32       84.29      7.82 o
   1   8  15       29.57       27.90     12.51 o
   2   8  15      179.71      166.90     14.43 o
   3   8  15       52.03       58.68     14.67 o
   4   8  15       57.43       72.39     14.19 o
   5   8  15        2.91        2.40     13.95 o
  -2   9  15      114.05      125.09      8.24 o
  -1   9  15        4.65       -3.42      7.40 o
   0   9  15        0.00       -5.03      7.46 o
   1   9  15        2.63        8.90     14.19 o
   2   9  15        0.82        7.94     15.15 o
   3   9  15        1.40       12.02     12.75 o
   4   9  15       16.11       29.34     13.71 o
   0  10  15      105.58       94.03     13.47 o
   1  10  15        9.29        6.49     12.75 o
   2  10  15        2.73       -8.90     14.91 o
  -1  -6  16        1.09        8.18     13.23 o
   0  -6  16        5.62        4.57     11.30 o
   1  -6  16      162.31      141.89     14.43 o
   2  -6  16       49.95       43.77     12.51 o
  -3  -5  16       63.75       59.16     10.58 o
  -2  -5  16        5.29        9.38     11.30 o
  -1  -5  16       32.34       25.25     12.99 o
   0  -5  16       10.71        3.13     12.51 o
   1  -5  16       52.40       53.87     14.43 o
   2  -5  16       12.47       12.26     13.71 o
   3  -5  16       46.58       61.32     14.91 o
   4  -5  16       25.19       31.02     14.91 o
  -4  -4  16       15.23       31.55      8.30 o
  -3  -4  16       13.97       24.39      8.80 o
  -2  -4  16       11.66       12.02     10.82 o
  -1  -4  16      454.87      433.36     15.39 o
   0  -4  16      194.76      189.75     13.95 o
   1  -4  16      228.90      233.51     14.91 o
   2  -4  16        0.02        0.72     12.02 o
   3  -4  16        1.82       -0.48     14.19 o
   4  -4  16        1.37       -3.61     14.19 o
   5  -4  16       18.05       21.16     14.91 o
  -4  -3  16       39.97       41.00      7.72 o
  -3  -3  16      161.65      144.66      9.46 o
  -2  -3  16        0.03        1.11      9.42 o
  -1  -3  16      247.91      234.72     14.19 o
   0  -3  16       10.70       13.23     12.26 o
   1  -3  16      127.27      121.93     14.43 o
   2  -3  16       19.70       18.52     14.19 o
   3  -3  16        0.27       -6.49     11.06 o
   4  -3  16        2.28        4.09     13.47 o
   5  -3  16       87.04       74.55     12.26 o
   6  -3  16       70.64       72.39     15.87 o
  -5  -2  16       12.94       29.10     16.83 o
  -4  -2  16       45.06       37.52      7.52 o
  -3  -2  16      371.97      349.63     14.43 o
  -2  -2  16      120.08      110.10      9.65 o
  -1  -2  16      205.79      200.96     11.02 o
   0  -2  16        0.00        6.49     10.82 o
   1  -2  16        1.11       -0.96     11.54 o
   2  -2  16        7.37        0.48     12.51 o
   3  -2  16       47.69       56.27     11.78 o
   4  -2  16        3.35        5.05     14.19 o
   5  -2  16       71.84       86.58     14.43 o
   6  -2  16       20.02       17.07     13.71 o
  -5  -1  16       54.81       79.36     17.07 o
  -4  -1  16        2.71       11.42      8.30 o
  -3  -1  16      217.02      207.02      9.54 o
  -2  -1  16       19.43       18.04      8.76 o
  -1  -1  16       92.41       88.52      9.36 o
   0  -1  16       30.94        9.18      9.65 o
   1  -1  16        4.04       19.72     11.78 o
   2  -1  16       80.37       74.79     14.43 o
   3  -1  16      343.82      309.03     16.59 o
   4  -1  16      168.02      137.80     12.99 o
   5  -1  16       20.39       22.12     12.02 o
   6  -1  16      157.84      166.42     15.39 o
  -5   0  16      255.92      244.58     14.91 o
  -4   0  16      163.91      158.83     12.26 o
  -3   0  16      248.95      232.89      9.02 o
  -2   0  16        0.65       -0.87      7.68 o
  -1   0  16       54.73       51.91      9.13 o
   0   0  16        3.90        1.09      9.34 o
   1   0  16      131.96      155.36     14.19 o
   2   0  16       45.23       35.59     12.51 o
   3   0  16        1.54       -1.92     14.19 o
   4   0  16        9.29        8.42     13.23 o
   5   0  16      149.92      152.95     16.35 o
   6   0  16        0.18        4.33     14.67 o
   7   0  16       88.82       89.22     12.99 o
  -5   1  16       88.39       95.71     16.59 o
  -4   1  16        5.33       16.83     13.95 o
  -3   1  16       94.03       95.47     12.99 o
  -2   1  16      125.94      128.22      8.76 o
  -1   1  16      110.16       93.58      9.48 o
   0   1  16      281.65      279.12     10.36 o
   1   1  16      529.38      503.10     16.35 o
   2   1  16      386.49      349.19     16.35 o
   3   1  16        3.52        2.16     11.54 o
   4   1  16      190.22      187.58     13.95 o
   5   1  16       36.76       33.91     14.67 o
   6   1  16        0.06       -5.05     13.23 o
   7   1  16        0.01       -4.09     14.91 o
  -5   2  16       53.82       56.27     13.71 o
  -4   2  16        3.66        9.14     14.67 o
  -3   2  16       39.08       55.79     14.91 o
  -2   2  16        5.86       18.04     14.43 o
  -1   2  16        4.94       13.47     12.75 o
   0   2  16       94.84      104.82      9.41 o
   1   2  16        1.84        1.78      8.44 o
   2   2  16       74.48       71.91      7.57 o
   3   2  16      402.44      363.25     25.01 o
   4   2  16       13.24        5.91      6.84 o
   5   2  16       69.39       55.07     15.15 o
   6   2  16        1.88       -0.48     15.63 o
   7   2  16        0.01      -10.82     14.91 o
  -5   3  16        7.92        5.77     12.26 o
  -4   3  16       49.70       46.68      7.50 o
  -3   3  16       51.66       49.38      8.21 o
  -2   3  16      208.23      208.26     13.47 o
  -1   3  16      467.19      485.79     16.59 o
   0   3  16      773.48      799.14     17.56 o
   1   3  16        1.64        0.89      7.12 o
   2   3  16      282.39      260.69      9.86 o
   3   3  16       59.10       57.96      7.94 o
   4   3  16       43.94       38.38      6.62 o
   5   3  16       19.39       15.15     15.63 o
   6   3  16        0.12        3.37     14.67 o
   7   3  16        3.26       -2.16     13.23 o
  -5   4  16        3.09        3.37     12.99 o
  -4   4  16        6.52        3.97      7.33 o
  -3   4  16        6.53        7.58      8.08 o
  -2   4  16        0.19        1.17      8.58 o
  -1   4  16        8.81        3.85      8.58 o
   0   4  16       29.86       30.41      8.76 o
   1   4  16      528.98      471.10     10.09 o
   2   4  16       25.70       23.46      7.12 o
   3   4  16       74.84       61.47      6.78 o
   4   4  16       46.03       43.05     13.95 o
   5   4  16        0.28       -2.40     14.91 o
   6   4  16       50.39       52.19     12.99 o
   7   4  16        2.12       -0.96     15.39 o
  -4   5  16       27.93       28.05      7.24 o
  -3   5  16      204.00      203.73      9.00 o
  -2   5  16      426.66      425.78     10.71 o
  -1   5  16        0.82        0.29      8.53 o
   0   5  16       68.72       75.65      6.36 o
   1   5  16      101.53      106.83      7.47 o
   2   5  16        0.15       -2.02      6.20 o
   3   5  16       29.80       23.33     14.67 o
   4   5  16        5.79        5.05     16.11 o
   5   5  16       62.84       57.24     14.43 o
   6   5  16        4.75       -2.40     14.19 o
  -4   6  16       20.54       12.26     14.19 o
  -3   6  16       28.42       24.10      7.57 o
  -2   6  16       15.77       17.43      8.08 o
  -1   6  16      326.34      335.16     10.10 o
   0   6  16        4.09        5.41      8.13 o
   1   6  16        5.00       10.60      7.82 o
   2   6  16       11.79        6.01     16.11 o
   3   6  16       27.52       22.85     14.67 o
   4   6  16      132.70      116.88     17.32 o
   5   6  16       38.50       34.63     13.47 o
   6   6  16       14.26       23.57     16.35 o
  -3   7  16       25.60       33.30      7.86 o
  -2   7  16        0.02       -2.51      7.74 o
  -1   7  16        5.28       10.46      7.68 o
   0   7  16        8.76       10.91      7.47 o
   1   7  16       83.56       82.01     13.71 o
   2   7  16        6.30        5.77     15.15 o
   3   7  16       23.48       20.20     16.11 o
   4   7  16       32.17       26.21     13.95 o
   5   7  16        1.63       -2.40     13.47 o
  -2   8  16       16.50       13.61      7.82 o
  -1   8  16        0.98       -0.13      7.67 o
   0   8  16        5.55        8.47      7.24 o
   1   8  16       83.77       95.47     14.43 o
   2   8  16      253.32      252.51     15.39 o
   3   8  16        8.03       12.75     15.39 o
   4   8  16       17.69       20.92     12.99 o
  -1   9  16       33.39       31.07      7.80 o
   0   9  16        4.22       10.34     12.51 o
   1   9  16       15.66       15.87     14.43 o
   2   9  16        9.11       20.20     15.15 o
   3   9  16       14.58       25.25     14.43 o
  -1  -5  17        4.33        9.14     12.99 o
   0  -5  17       13.23       21.64     13.71 o
   1  -5  17       33.95       43.05     12.02 o
   2  -5  17       28.11       29.58     11.78 o
   3  -5  17       61.87       56.51     15.39 o
  -2  -4  17       12.74       14.43     11.78 o
  -1  -4  17        4.45        2.65     11.54 o
   0  -4  17        5.55       12.75     12.99 o
   1  -4  17        1.25        0.24     11.78 o
   2  -4  17        0.15        3.85     11.30 o
   3  -4  17       63.26       65.41     15.15 o
   4  -4  17        7.38        2.16     12.99 o
  -3  -3  17        9.11        9.46      8.29 o
  -2  -3  17       31.21       48.67      9.54 o
  -1  -3  17        5.50        1.68     11.30 o
   0  -3  17       18.19       12.26     13.23 o
   1  -3  17      110.53       98.84     13.47 o
   2  -3  17       28.31       25.49     14.43 o
   3  -3  17        1.71        1.44     12.99 o
   4  -3  17       14.79        9.14     14.91 o
   5  -3  17       13.17        8.90     15.39 o
  -4  -2  17        2.94        1.32      7.36 o
  -3  -2  17        4.52        5.46      7.96 o
  -2  -2  17        0.64        1.83      8.43 o
  -1  -2  17       92.71       85.56     10.09 o
   0  -2  17       16.36       13.95     11.06 o
   1  -2  17       59.27       48.82     11.78 o
   2  -2  17       18.73       11.06     13.95 o
   3  -2  17        3.03        0.00     13.95 o
   4  -2  17       15.09       14.91     13.47 o
   5  -2  17       30.84       22.37     12.51 o
  -4  -1  17        2.74        0.14      7.05 o
  -3  -1  17       16.77       21.61      8.51 o
  -2  -1  17       19.20       20.42      8.92 o
  -1  -1  17       66.55       53.28      9.30 o
   0  -1  17      161.71      156.80     12.75 o
   1  -1  17        7.78        4.57     12.02 o
   2  -1  17       82.61       68.06     12.99 o
   3  -1  17       53.92       58.92     11.54 o
   4  -1  17      267.92      302.05     16.83 o
   5  -1  17        1.00        4.81     12.02 o
   6  -1  17       11.85       23.57     13.71 o
  -4   0  17       31.57       35.11      6.94 o
  -3   0  17       78.88       70.11      8.27 o
  -2   0  17        9.73        6.69      8.20 o
  -1   0  17       87.08       67.03      8.84 o
   0   0  17        0.59       -0.24      9.41 o
   1   0  17       11.66        2.16     11.30 o
   2   0  17       79.13       83.21     12.75 o
   3   0  17       94.29      107.50     14.43 o
   4   0  17       63.08       74.07     13.71 o
   5   0  17       77.10       86.09     15.39 o
   6   0  17        1.11       -1.44     14.19 o
  -4   1  17       96.02       89.22     15.39 o
  -3   1  17       32.39       32.95     15.87 o
  -2   1  17       53.69       50.11      8.76 o
  -1   1  17        0.04        4.11      9.18 o
   0   1  17       84.04       90.20      9.82 o
   1   1  17       48.87       49.54     13.23 o
   2   1  17      430.69      460.78     17.32 o
   3   1  17       59.52       71.18     13.71 o
   4   1  17        4.21       10.34     14.43 o
   5   1  17      360.92      348.71     14.91 o
   6   1  17       11.37       12.26     14.19 o
  -4   2  17        5.58       10.58     12.51 o
  -3   2  17        1.27       13.47     12.26 o
  -2   2  17        7.20       10.58     12.51 o
  -1   2  17       26.81       18.04     13.71 o
   0   2  17      257.47      251.65     10.11 o
   1   2  17      468.59      474.51     17.19 o
   2   2  17       11.18       14.43     11.30 o
   3   2  17      362.73      372.04     15.63 o
   4   2  17       17.06        4.81     13.95 o
   5   2  17        0.28       -2.40     13.23 o
   6   2  17       47.47       42.57     16.11 o
  -4   3  17       30.20       29.04      7.87 o
  -3   3  17       42.31       38.73      8.70 o
  -2   3  17       29.41       27.42     12.99 o
  -1   3  17      125.25      116.40     13.47 o
   0   3  17      288.46      306.38     15.39 o
   1   3  17        4.09       -3.85     12.75 o
   2   3  17       37.71       41.12      8.66 o
   3   3  17      500.80      444.66     11.06 o
   4   3  17      127.43      115.67     17.32 o
   5   3  17       31.26       29.58     16.59 o
   6   3  17        0.04        1.68     12.99 o
  -4   4  17       41.52       48.69      7.43 o
  -3   4  17      123.95      107.43      8.94 o
  -2   4  17      509.40      552.92     11.65 o
  -1   4  17      192.97      197.51     10.11 o
   0   4  17        0.03       -2.17      8.65 o
   1   4  17      612.27      625.47     26.69 o
   2   4  17        0.78       -0.08      6.88 o
   3   4  17        9.07       13.47     14.91 o
   4   4  17        0.39       -0.24     16.59 o
   5   4  17        3.20       -6.97     16.35 o
   6   4  17        0.00       -2.89     16.35 o
  -4   5  17       14.65        9.62     14.19 o
  -3   5  17       77.53       71.41      8.42 o
  -2   5  17        9.82       11.84      8.16 o
  -1   5  17        2.40        0.75      8.56 o
   0   5  17       65.26       74.06      9.42 o
   1   5  17      526.82      524.07     11.32 o
   2   5  17       40.69       37.04     13.71 o
   3   5  17       48.22       63.73     16.35 o
   4   5  17        8.63       -3.13     15.15 o
   5   5  17        5.05        1.20     16.35 o
   6   5  17       12.01        5.29     15.63 o
  -3   6  17       91.57       87.16      8.48 o
  -2   6  17       10.31        7.82      8.16 o
  -1   6  17      451.79      473.86     10.89 o
   0   6  17        0.50        6.79      8.20 o
   1   6  17        3.53        2.40      8.08 o
   2   6  17        0.14       -7.94     14.19 o
   3   6  17       20.82       11.30     14.67 o
   4   6  17        4.26       -3.13     13.23 o
   5   6  17        6.01        6.49     15.63 o
  -2   7  17       63.57       70.80      8.33 o
  -1   7  17       96.39       89.13      8.70 o
   0   7  17       25.44       25.76      8.20 o
   1   7  17       57.61       61.48      7.87 o
   2   7  17       17.68       -0.24     16.11 o
   3   7  17        0.36        6.25     16.59 o
   4   7  17        0.50       -0.72     13.71 o
  -1   8  17        0.65        8.00      7.97 o
   0   8  17        2.11       11.54     13.47 o
   1   8  17        6.47        7.94     13.95 o
   2   8  17        3.05        3.13     12.99 o
   3   8  17        2.46        2.16     14.91 o
  -1  -4  18        1.11        3.37     12.99 o
   0  -4  18       22.17       34.39     12.26 o
   1  -4  18        0.81        2.40     13.95 o
   2  -4  18       37.19       35.11     13.47 o
  -2  -3  18       18.12       16.71      9.13 o
  -1  -3  18      163.83      196.24     14.43 o
   0  -3  18        0.02       -6.97     11.78 o
   1  -3  18       15.12       11.30     11.54 o
   2  -3  18       19.86       19.96     14.43 o
   3  -3  18       21.75       19.96     14.91 o
   4  -3  18        5.90        7.70     12.99 o
  -3  -2  18        0.11       -0.80      7.63 o
  -2  -2  18        0.54        5.22      9.54 o
  -1  -2  18        5.22        2.40     11.06 o
   0  -2  18       43.10       32.95     12.02 o
   1  -2  18        5.85        5.29     11.54 o
   2  -2  18       25.80       22.37     14.43 o
   3  -2  18        5.07        5.77     14.19 o
   4  -2  18       11.82       14.19     14.19 o
  -3  -1  18      123.48      147.38      9.13 o
  -2  -1  18        4.39        4.73      8.76 o
  -1  -1  18       25.93       27.62      9.23 o
   0  -1  18       71.95       63.01     12.02 o
   1  -1  18       31.67       34.63     13.95 o
   2  -1  18        0.00        1.20     13.47 o
   3  -1  18       17.93       24.29     14.91 o
   4  -1  18        4.71       10.82     14.91 o
   5  -1  18       20.25       20.44     13.95 o
  -3   0  18        0.05        2.09      7.52 o
  -2   0  18       95.51       88.57      8.83 o
  -1   0  18       48.82       53.38      9.69 o
   0   0  18       61.30       43.98      9.74 o
   1   0  18        1.46        9.86     13.71 o
   2   0  18        9.06       11.78     14.19 o
   3   0  18       60.67       67.82     12.26 o
   4   0  18       37.88       37.76     12.26 o
   5   0  18       25.04       27.18     14.67 o
  -4   1  18        0.04       25.25     16.35 o
  -3   1  18       37.80       52.19     15.39 o
  -2   1  18       18.18       15.20      8.58 o
  -1   1  18       88.44       95.89      9.81 o
   0   1  18        0.19       -4.73      9.29 o
   1   1  18        0.98       -1.68     12.02 o
   2   1  18        4.42        6.73     13.95 o
   3   1  18        9.48       13.71     13.47 o
   4   1  18       19.16       17.80     14.91 o
   5   1  18        4.25        0.48     14.19 o
  -4   2  18       22.58       29.58     15.87 o
  -3   2  18        0.01        9.38     15.39 o
  -2   2  18       60.46       49.06     15.15 o
  -1   2  18       25.43       33.67     14.91 o
   0   2  18       25.82       20.46      9.30 o
   1   2  18        1.38        4.81     12.99 o
   2   2  18       37.94       49.78     13.23 o
   3   2  18       53.61       57.48     13.47 o
   4   2  18        0.38       -3.85     14.19 o
   5   2  18       18.43       26.93     14.43 o
  -3   3  18        3.75        3.72      8.83 o
  -2   3  18       23.07       29.34     14.43 o
  -1   3  18        0.36        1.68     13.71 o
   0   3  18        0.09       -0.24     12.75 o
   1   3  18       48.84       36.31     13.95 o
   4   3  18        9.50       11.30     16.83 o
   5   3  18       84.15      122.41     17.80 o
  -3   4  18       13.50       22.12      8.67 o
  -2   4  18      184.71      190.58     10.26 o
  -1   4  18        0.31        2.40      9.18 o
   0   4  18       22.78       25.02      9.24 o
   1   4  18       53.96       43.77      9.31 o
   2   4  18       13.13       18.28     15.87 o
   3   4  18        0.02        3.37     14.43 o
   4   4  18        9.12       16.59     17.07 o
   5   4  18       18.95       34.63     15.39 o
  -3   5  18       16.42        9.76      8.25 o
  -2   5  18        9.57       11.05      8.59 o
  -1   5  18       42.50       39.36      9.16 o
   0   5  18       45.64       51.63      9.30 o
   1   5  18        0.51       -1.83      8.90 o
   2   5  18        7.70        2.65     14.67 o
   3   5  18       95.78      142.61     18.04 o
   4   5  18      100.29      146.70     18.28 o
   5   5  18        7.32        9.62     13.95 o
  -2   6  18        3.34        3.11      8.39 o
  -1   6  18      104.61      105.03     13.35 o
   0   6  18        0.74        0.55      8.58 o
   1   6  18        3.23        0.14      8.44 o
   2   6  18       51.93       63.49     16.83 o
   3   6  18        0.03       -5.53     16.35 o
   4   6  18       23.85       13.71     17.32 o
  -1   7  18       18.34       21.95      8.31 o
   0   7  18       16.21       15.04      8.10 o
   1   7  18       31.52       51.46     15.87 o
   2   7  18       50.00       67.58     14.91 o
   3   7  18        7.34        6.97     14.19 o
   0  -3  19       13.00       28.62     12.02 o
   1  -3  19       55.58       59.16     12.51 o
  -1  -2  19      139.00      143.33     12.99 o
   0  -2  19       67.58       80.32     12.99 o
   1  -2  19        3.32       -0.96     11.78 o
   2  -2  19       12.84        6.97     13.23 o
   3  -2  19       22.23       28.38     12.02 o
  -2  -1  19        0.00        1.68      8.14 o
  -1  -1  19       25.03       34.22      9.65 o
   0  -1  19       42.32       70.22     13.23 o
   1  -1  19        0.12       -5.53     12.75 o
   2  -1  19        3.80        4.81     13.95 o
   3  -1  19        3.57        3.13     12.26 o
   4  -1  19        4.15        1.92     11.78 o
  -2   0  19        0.94        4.47      8.44 o
  -1   0  19        1.97        0.19      9.20 o
   0   0  19        7.84       15.15     12.75 o
   1   0  19       11.68       11.78     11.30 o
   2   0  19       33.16       51.46     13.47 o
   3   0  19        5.62        3.85     12.99 o
   4   0  19        6.23       11.06     11.78 o
  -2   1  19        0.84        7.79      8.16 o
  -1   1  19        0.00        4.43      8.94 o
   0   1  19        1.32        1.57      8.90 o
   1   1  19       37.29       31.98     11.54 o
   2   1  19       33.54       36.31     14.43 o
   3   1  19        0.27       -0.96     13.71 o
   4   1  19       17.99       23.09     15.15 o
  -2   2  19        1.19        1.92     14.19 o
  -1   2  19        1.37       10.10     15.15 o
   0   2  19       20.54       19.24     15.15 o
   1   2  19        0.40        3.37     12.75 o
   2   2  19        0.86        7.46     13.95 o
   3   2  19       65.55       70.94     15.15 o
   4   2  19        9.11       12.02     11.54 o
  -2   3  19        1.36        8.18     13.23 o
  -1   3  19        0.62        6.97     12.99 o
   0   3  19       39.07       37.76     13.71 o
   4   3  19       31.41       37.28     16.35 o
  -2   4  19       27.46       50.09      9.65 o
  -1   4  19       18.65       14.75      9.52 o
   0   4  19       16.62       14.32      9.96 o
   1   4  19       76.75       78.94      9.92 o
   2   4  19        0.77       -1.20     16.59 o
   3   4  19       15.17       23.57     15.87 o
   4   4  19        4.35       -7.21     17.32 o
  -1   5  19       17.20       22.61      9.31 o
   0   5  19        0.28        0.62      9.19 o
   1   5  19        2.16       14.84      9.23 o
   2   5  19        6.59       10.58     15.87 o
   3   5  19        1.26       10.58     16.59 o
   4   5  19       18.57       18.52     16.83 o
   0   6  19        0.82        2.15      8.67 o
   1   6  19       29.31       33.61      9.46 o
   2   6  19        6.37       14.19     14.19 o
   3   6  19       11.25       10.34     17.07 o
   1  -1  20       31.69       37.52     12.51 o
   0   0  20       66.43       66.37     12.99 o
   1   0  20       26.90       24.53     13.71 o
   2   0  20        0.38       10.34     12.99 o
  -1   1  20       20.06       20.97      9.34 o
   0   1  20      157.58      228.91     16.59 o
   1   1  20        1.91       -1.92     12.26 o
   2   1  20        6.50       18.04     13.95 o
   3   1  20        2.59        4.33     13.47 o
  -1   2  20        6.27       11.78     15.63 o
   0   2  20        1.51        7.70     15.15 o
   2   2  20        2.02        6.49     14.43 o
   3   2  20        8.71       12.51     14.67 o
  -1   3  20       17.82       18.04     13.95 o
   0   3  20        2.04        2.40     13.95 o
   0   4  20        0.06       -1.86      9.89 o
   1   4  20       18.67       27.90     16.59 o
   2   4  20        1.45        3.61     16.35 o
 
